# Supplementary material for: Genomic epidemiology and evolutionary dynamics of the Omicron variant of SARS-CoV-2 during the fifth wave of COVID-19 in Pakistan
Source: Front Cell Infect Microbiol. 2024 Oct 22;14:1484637. doi: 10.3389/fcimb.2024.1484637 (PMC11534695; doi:10.3389/fcimb.2024.1484637)
Supplement: Supplementary file 1 [file Table1.xlsx]

## Sheet: Sheet1
strain	virus	gisaid_epi_isl	genbank_accession	date	region	country	division	location	region_exposure	country_exposure	division_exposure	segment	length	host	age	sex	Nextstrain_clade	pangolin_lineage	GISAID_clade	originating_lab	submitting_lab	authors	url	title	paper_url	date_submitted	purpose_of_sequencing
hCoV-19/Pakistan/KMU_PHRL_SEQ_39/2022	betacoronavirus	EPI_ISL_10117013	?	2022-01-06	Asia	Pakistan	Khyber Pakhtunkhwa	Peshawar	Asia	Pakistan	Khyber Pakhtunkhwa	genome	620	Human	31	Female	?	Unassigned	GRA	Public Health Reference Lab, Khyber Medical University (PHRL-KP)	Public Health Reference Lab, Khyber Medical University (PHRL-KP)	Muhammad Zakria, Shahzad Ahmad, Muhammad Waseem Shah, Tariq Rahim, Ishaq Khan, Yasar Yousafzai, Sami Siraj, Asif Ali, Hafsah Muhammad, Nasir Ahmad	https://www.gisaid.org/	?	?	2022-02-21	?
hCoV-19/Pakistan/KMU_PHRL_SEQ_54/2022	betacoronavirus	EPI_ISL_10117016	?	2022-01-08	Asia	Pakistan	Khyber Pakhtunkhwa	Peshawar	Asia	Pakistan	Khyber Pakhtunkhwa	genome	765	Human	52	Male	?	Unassigned	GRA	Public Health Reference Lab, Khyber Medical University (PHRL-KP)	Public Health Reference Lab, Khyber Medical University (PHRL-KP)	Tariq Rahim, Muhammad Zakria, Shahzad Ahmad, Muhammad Waseem Shah, Ishaq Khan, Yasar Yousafzai, Sami Siraj, Asif Ali, Hafsah Muhammad, Nasir Ahmad	https://www.gisaid.org/	?	?	2022-02-21	?
hCoV-19/Pakistan/KMU_PHRL_SEQ_55/2022	betacoronavirus	EPI_ISL_10117017	?	2022-01-08	Asia	Pakistan	Khyber Pakhtunkhwa	Peshawar	Asia	Pakistan	Khyber Pakhtunkhwa	genome	694	Human	33	Female	?	Unassigned	GRA	Public Health Reference Lab, Khyber Medical University (PHRL-KP)	Public Health Reference Lab, Khyber Medical University (PHRL-KP)	Nasir Ahmad, Muhammad Zakria, Shahzad Ahmad, Muhammad Waseem Shah, Tariq Rahim, Ishaq Khan, Yasar Yousafzai, Sami Siraj, Asif Ali, Hafsah Muhammad.	https://www.gisaid.org/	?	?	2022-02-21	?
hCoV-19/Pakistan/KMU_PHRL_SEQ_60/2022	betacoronavirus	EPI_ISL_10117018	?	2022-01-11	Asia	Pakistan	Khyber Pakhtunkhwa	Peshawar	Asia	Pakistan	Khyber Pakhtunkhwa	genome	643	Human	33	Female	?	Unassigned	GRA	Public Health Reference Lab, Khyber Medical University (PHRL-KP)	Public Health Reference Lab, Khyber Medical University (PHRL-KP)	Muhammad Zakria, Shahzad Ahmad, Muhammad Waseem Shah, Tariq Rahim, Ishaq Khan, Yasar Yousafzai, Sami Siraj, Asif Ali, Hafsah Muhammad, Nasir Ahmad	https://www.gisaid.org/	?	?	2022-02-21	?
hCoV-19/Pakistan/KMU_PHRL_SEQ_77/2022	betacoronavirus	EPI_ISL_10117361	?	2022-01-13	Asia	Pakistan	Khyber Pakhtunkhwa	Peshawar	Asia	Pakistan	Khyber Pakhtunkhwa	genome	501	Human	35	Female	?	Unassigned	GRA	Public Health Reference Lab, Khyber Medical University (PHRL-KP)	Public Health Reference Lab, Khyber Medical University (PHRL-KP)	Shahzad Ahmad, Muhammad Zakria, Muhammad Waseem Shah, Tariq Rahim, Ishaq Khan, Yasar Yousafzai, Sami Siraj, Asif Ali, Hafsah Muhammad, Nasir Ahmad	https://www.gisaid.org/	?	?	2022-02-21	?
hCoV-19/Pakistan/KMU_PHRL_SEQ_78/2022	betacoronavirus	EPI_ISL_10117362	?	2022-01-13	Asia	Pakistan	Khyber Pakhtunkhwa	Peshawar	Asia	Pakistan	Khyber Pakhtunkhwa	genome	627	Human	60	Male	?	Unassigned	GRA	Public Health Reference Lab, Khyber Medical University (PHRL-KP)	Public Health Reference Lab, Khyber Medical University (PHRL-KP)	Muhammad Waseem Shah, Muhammad Zakria, Shahzad Ahmad, Tariq Rahim, Ishaq Khan, Yasar Yousafzai, Sami Siraj, Asif Ali, Hafsah Muhammad, Nasir Ahmad	https://www.gisaid.org/	?	?	2022-02-21	?
hCoV-19/Pakistan/KMU_PHRL_SEQ_79/2022	betacoronavirus	EPI_ISL_10117479	?	2022-01-13	Asia	Pakistan	Khyber Pakhtunkhwa	Peshawar	Asia	Pakistan	Khyber Pakhtunkhwa	genome	575	Human	70	Female	?	Unassigned	GRA	Public Health Reference Lab, Khyber Medical University (PHRL-KP)	Public Health Reference Lab, Khyber Medical University (PHRL-KP)	Tariq Rahim, Muhammad Zakria, Shahzad Ahmad, Muhammad Waseem Shah, Ishaq Khan, Yasar Yousafzai, Sami Siraj, Asif Ali, Hafsah Muhammad, Nasir Ahmad	https://www.gisaid.org/	?	?	2022-02-21	?
hCoV-19/Pakistan/KMU_PHRL_SEQ_80/2022	betacoronavirus	EPI_ISL_10117480	?	2022-01-13	Asia	Pakistan	Khyber Pakhtunkhwa	Peshawar	Asia	Pakistan	Khyber Pakhtunkhwa	genome	430	Human	20	Female	?	Unassigned	GRA	Public Health Reference Lab, Khyber Medical University (PHRL-KP)	Public Health Reference Lab, Khyber Medical University (PHRL-KP)	Nasir Ahmad, Muhammad Zakria, Shahzad Ahmad, Muhammad Waseem Shah, Tariq Rahim, Ishaq Khan, Yasar Yousafzai, Sami Siraj, Asif Ali, Hafsah Muhammad.	https://www.gisaid.org/	?	?	2022-02-21	?
hCoV-19/Pakistan/KMU_PHRL_SEQ_84/2022	betacoronavirus	EPI_ISL_10117569	?	2022-01-13	Asia	Pakistan	Khyber Pakhtunkhwa	Peshawar	Asia	Pakistan	Khyber Pakhtunkhwa	genome	649	Human	42	Female	?	Unassigned	GRA	Public Health Reference Lab, Khyber Medical University (PHRL-KP)	Public Health Reference Lab, Khyber Medical University (PHRL-KP)	Shahzad Ahmad, Muhammad Zakria, Muhammad Waseem Shah, Tariq Rahim, Ishaq Khan, Yasar Yousafzai, Sami Siraj, Asif Ali, Hafsah Muhammad, Nasir Ahmad	https://www.gisaid.org/	?	?	2022-02-21	?
hCoV-19/Pakistan/KMU_PHRL_SEQ_85/2022	betacoronavirus	EPI_ISL_10117570	?	2022-01-15	Asia	Pakistan	Khyber Pakhtunkhwa	Peshawar	Asia	Pakistan	Khyber Pakhtunkhwa	genome	618	Human	35	Male	?	Unassigned	GRA	Public Health Reference Lab, Khyber Medical University (PHRL-KP)	Public Health Reference Lab, Khyber Medical University (PHRL-KP)	Muhammad Waseem Shah, Muhammad Zakria, Shahzad Ahmad, Tariq Rahim, Ishaq Khan, Yasar Yousafzai, Sami Siraj, Asif Ali, Hafsah Muhammad, Nasir Ahmad	https://www.gisaid.org/	?	?	2022-02-21	?
hCoV-19/Pakistan/KMU_PHRL_SEQ_95/2022	betacoronavirus	EPI_ISL_10117666	?	2022-01-15	Asia	Pakistan	Khyber Pakhtunkhwa	Peshawar	Asia	Pakistan	Khyber Pakhtunkhwa	genome	618	Human	40	Male	?	Unassigned	GRA	Public Health Reference Lab, Khyber Medical University (PHRL-KP)	Public Health Reference Lab, Khyber Medical University (PHRL-KP)	Tariq Rahim, Muhammad Zakria, Shahzad Ahmad, Muhammad Waseem Shah, Ishaq Khan, Yasar Yousafzai, Sami Siraj, Asif Ali, Hafsah Muhammad, Nasir Ahmad	https://www.gisaid.org/	?	?	2022-02-21	?
hCoV-19/Pakistan/KMU_PHRL_SEQ_97/2022	betacoronavirus	EPI_ISL_10117679	?	2022-01-15	Asia	Pakistan	Khyber Pakhtunkhwa	Peshawar	Asia	Pakistan	Khyber Pakhtunkhwa	genome	756	Human	31	Male	?	Unassigned	GRA	Public Health Reference Lab, Khyber Medical University (PHRL-KP)	Public Health Reference Lab, Khyber Medical University (PHRL-KP)	Nasir Ahmad, Muhammad Zakria, Shahzad Ahmad, Muhammad Waseem Shah, Tariq Rahim, Ishaq Khan, Yasar Yousafzai, Sami Siraj, Asif Ali, Hafsah Muhammad.	https://www.gisaid.org/	?	?	2022-02-21	?
hCoV-19/Pakistan/KMU_PHRL_SEQ_98/2022	betacoronavirus	EPI_ISL_10241204	?	2022-01-15	Asia	Pakistan	Khyber Pakhtunkhwa	Peshawar	Asia	Pakistan	Khyber Pakhtunkhwa	genome	428	Human	27	Male	?	Unassigned	GRA	Public Health Reference Lab, Khyber Medical University (PHRL-KP)	Public Health Reference Lab, Khyber Medical University (PHRL-KP)	Muhammad Waseem Shah, Muhammad Zakria, Shahzad Ahmad, Tariq Rahim, Ishaq Khan, Yasar Yousafzai, Sami Siraj, Asif Ali, Hafsah Muhammad, Nasir Ahmad	https://www.gisaid.org/	?	?	2022-02-23	?
hCoV-19/Pakistan/NIH-B36-S1/2022	betacoronavirus	EPI_ISL_10314958	?	2022-01-17	Asia	Pakistan	AJK		Asia	Pakistan	AJK	genome	29711	Human	16	Female	?	BA.2	GRA	Department of Virology	Department of Virology	Massab Umair, Aamer Ikram, Muhammad Salman, Zaira Rehman, Muhammad Ammar, Syed Adnan Haider, Nazish Badar, Abdul Ahad, Hamza Ahmed Mirza, Samuel Sims and Katherine Edington	https://www.gisaid.org/	?	?	2022-02-24	?
hCoV-19/Pakistan/NIH-B36-S2/2022	betacoronavirus	EPI_ISL_10314959	?	2022-01-17	Asia	Pakistan	AJK		Asia	Pakistan	AJK	genome	29729	Human	55	Female	?	BA.2	GRA	Department of Virology	Department of Virology	Massab Umair, Aamer Ikram, Muhammad Salman, Zaira Rehman, Muhammad Ammar, Syed Adnan Haider, Nazish Badar, Abdul Ahad, Hamza Ahmed Mirza, Samuel Sims and Katherine Edington	https://www.gisaid.org/	?	?	2022-02-24	?
hCoV-19/Pakistan/NIH-B36-S3/2022	betacoronavirus	EPI_ISL_10314960	?	2022-01-18	Asia	Pakistan	AJK		Asia	Pakistan	AJK	genome	29729	Human	50	Male	?	BA.2	GRA	Department of Virology	Department of Virology	Massab Umair, Aamer Ikram, Muhammad Salman, Zaira Rehman, Muhammad Ammar, Syed Adnan Haider, Nazish Badar, Abdul Ahad, Hamza Ahmed Mirza, Samuel Sims and Katherine Edington	https://www.gisaid.org/	?	?	2022-02-24	?
hCoV-19/Pakistan/NIH-B36-S4/2022	betacoronavirus	EPI_ISL_10314961	?	2022-01-18	Asia	Pakistan	AJK		Asia	Pakistan	AJK	genome	29739	Human	22	Male	?	BA.2	GRA	Department of Virology	Department of Virology	Massab Umair, Aamer Ikram, Muhammad Salman, Zaira Rehman, Muhammad Ammar, Syed Adnan Haider, Nazish Badar, Abdul Ahad, Hamza Ahmed Mirza, Samuel Sims and Katherine Edington	https://www.gisaid.org/	?	?	2022-02-24	?
hCoV-19/Pakistan/NIH-B36-S5/2022	betacoronavirus	EPI_ISL_10314962	?	2022-01-19	Asia	Pakistan	AJK		Asia	Pakistan	AJK	genome	29727	Human	16	Male	?	BA.2	GRA	Department of Virology	Department of Virology	Massab Umair, Aamer Ikram, Muhammad Salman, Zaira Rehman, Muhammad Ammar, Syed Adnan Haider, Nazish Badar, Abdul Ahad, Hamza Ahmed Mirza, Samuel Sims and Katherine Edington	https://www.gisaid.org/	?	?	2022-02-24	?
hCoV-19/Pakistan/NIH-B36-S6/2022	betacoronavirus	EPI_ISL_10314963	?	2022-01-19	Asia	Pakistan	AJK		Asia	Pakistan	AJK	genome	29783	Human	49	Male	?	BA.2	GRA	Department of Virology	Department of Virology	Massab Umair, Aamer Ikram, Muhammad Salman, Zaira Rehman, Muhammad Ammar, Syed Adnan Haider, Nazish Badar, Abdul Ahad, Hamza Ahmed Mirza, Samuel Sims and Katherine Edington	https://www.gisaid.org/	?	?	2022-02-24	?
hCoV-19/Pakistan/NIH-B36-S7/2022	betacoronavirus	EPI_ISL_10314964	?	2022-02-09	Asia	Pakistan	Islamabad		Asia	Pakistan	Islamabad	genome	29726	Human	34	Male	?	BA.2	GRA	Department of Virology	Department of Virology	Massab Umair, Aamer Ikram, Muhammad Salman, Zaira Rehman, Muhammad Ammar, Syed Adnan Haider, Nazish Badar, Abdul Ahad, Hamza Ahmed Mirza, Samuel Sims and Katherine Edington	https://www.gisaid.org/	?	?	2022-02-24	?
hCoV-19/Pakistan/NIH-B36-S8/2022	betacoronavirus	EPI_ISL_10314965	?	2022-02-09	Asia	Pakistan	Islamabad		Asia	Pakistan	Islamabad	genome	29727	Human	53	Male	?	BA.2	GRA	Department of Virology	Department of Virology	Massab Umair, Aamer Ikram, Muhammad Salman, Zaira Rehman, Muhammad Ammar, Syed Adnan Haider, Nazish Badar, Abdul Ahad, Hamza Ahmed Mirza, Samuel Sims and Katherine Edington	https://www.gisaid.org/	?	?	2022-02-24	?
hCoV-19/Pakistan/NIH-B36-S9/2022	betacoronavirus	EPI_ISL_10314966	?	2022-02-09	Asia	Pakistan	Islamabad		Asia	Pakistan	Islamabad	genome	29728	Human	75	Male	?	BA.2	GRA	Department of Virology	Department of Virology	Massab Umair, Aamer Ikram, Muhammad Salman, Zaira Rehman, Muhammad Ammar, Syed Adnan Haider, Nazish Badar, Abdul Ahad, Hamza Ahmed Mirza, Samuel Sims and Katherine Edington	https://www.gisaid.org/	?	?	2022-02-24	?
hCoV-19/Pakistan/NIH-B36-S10/2022	betacoronavirus	EPI_ISL_10314967	?	2022-02-09	Asia	Pakistan	Islamabad		Asia	Pakistan	Islamabad	genome	29740	Human	unknown	Female	?	BA.2	GRA	Department of Virology	Department of Virology	Massab Umair, Aamer Ikram, Muhammad Salman, Zaira Rehman, Muhammad Ammar, Syed Adnan Haider, Nazish Badar, Abdul Ahad, Hamza Ahmed Mirza, Samuel Sims and Katherine Edington	https://www.gisaid.org/	?	?	2022-02-24	?
hCoV-19/Pakistan/NIH-B36-S11/2022	betacoronavirus	EPI_ISL_10314968	?	2022-02-09	Asia	Pakistan	Islamabad		Asia	Pakistan	Islamabad	genome	29729	Human	unknown	Male	?	BA.2	GRA	Department of Virology	Department of Virology	Massab Umair, Aamer Ikram, Muhammad Salman, Zaira Rehman, Muhammad Ammar, Syed Adnan Haider, Nazish Badar, Abdul Ahad, Hamza Ahmed Mirza, Samuel Sims and Katherine Edington	https://www.gisaid.org/	?	?	2022-02-24	?
hCoV-19/Pakistan/NIH-B36-S13/2022	betacoronavirus	EPI_ISL_10314969	?	2022-02-09	Asia	Pakistan	Islamabad		Asia	Pakistan	Islamabad	genome	29761	Human	41	Female	?	BA.2	GRA	Department of Virology	Department of Virology	Massab Umair, Aamer Ikram, Muhammad Salman, Zaira Rehman, Muhammad Ammar, Syed Adnan Haider, Nazish Badar, Abdul Ahad, Hamza Ahmed Mirza, Samuel Sims and Katherine Edington	https://www.gisaid.org/	?	?	2022-02-24	?
hCoV-19/Pakistan/NIH-B36-S14/2022	betacoronavirus	EPI_ISL_10314970	?	2022-02-09	Asia	Pakistan	Islamabad		Asia	Pakistan	Islamabad	genome	29794	Human	21	Male	?	BA.2	GRA	Department of Virology	Department of Virology	Massab Umair, Aamer Ikram, Muhammad Salman, Zaira Rehman, Muhammad Ammar, Syed Adnan Haider, Nazish Badar, Abdul Ahad, Hamza Ahmed Mirza, Samuel Sims and Katherine Edington	https://www.gisaid.org/	?	?	2022-02-24	?
hCoV-19/Pakistan/NIH-B36-S15/2022	betacoronavirus	EPI_ISL_10314971	?	2022-02-10	Asia	Pakistan	Islamabad		Asia	Pakistan	Islamabad	genome	29790	Human	18	Male	?	BA.2	GRA	Department of Virology	Department of Virology	Massab Umair, Aamer Ikram, Muhammad Salman, Zaira Rehman, Muhammad Ammar, Syed Adnan Haider, Nazish Badar, Abdul Ahad, Hamza Ahmed Mirza, Samuel Sims and Katherine Edington	https://www.gisaid.org/	?	?	2022-02-24	?
hCoV-19/Pakistan/NIH-B36-S16/2022	betacoronavirus	EPI_ISL_10314972	?	2022-02-10	Asia	Pakistan	Islamabad		Asia	Pakistan	Islamabad	genome	29794	Human	24	Male	?	BA.2	GRA	Department of Virology	Department of Virology	Massab Umair, Aamer Ikram, Muhammad Salman, Zaira Rehman, Muhammad Ammar, Syed Adnan Haider, Nazish Badar, Abdul Ahad, Hamza Ahmed Mirza, Samuel Sims and Katherine Edington	https://www.gisaid.org/	?	?	2022-02-24	?
hCoV-19/Pakistan/NIH-B36-S17/2022	betacoronavirus	EPI_ISL_10314973	?	2022-02-10	Asia	Pakistan	Islamabad		Asia	Pakistan	Islamabad	genome	29782	Human	41	Male	?	BA.2	GRA	Department of Virology	Department of Virology	Massab Umair, Aamer Ikram, Muhammad Salman, Zaira Rehman, Muhammad Ammar, Syed Adnan Haider, Nazish Badar, Abdul Ahad, Hamza Ahmed Mirza, Samuel Sims and Katherine Edington	https://www.gisaid.org/	?	?	2022-02-24	?
hCoV-19/Pakistan/NIH-B36-S18/2022	betacoronavirus	EPI_ISL_10314974	?	2022-02-10	Asia	Pakistan	Islamabad		Asia	Pakistan	Islamabad	genome	29783	Human	57	Male	?	BA.2	GRA	Department of Virology	Department of Virology	Massab Umair, Aamer Ikram, Muhammad Salman, Zaira Rehman, Muhammad Ammar, Syed Adnan Haider, Nazish Badar, Abdul Ahad, Hamza Ahmed Mirza, Samuel Sims and Katherine Edington	https://www.gisaid.org/	?	?	2022-02-24	?
hCoV-19/Pakistan/NIH-B36-S19/2022	betacoronavirus	EPI_ISL_10314975	?	2022-02-12	Asia	Pakistan	Islamabad		Asia	Pakistan	Islamabad	genome	29805	Human	32	Male	?	BA.1.1	GRA	Department of Virology	Department of Virology	Massab Umair, Aamer Ikram, Muhammad Salman, Zaira Rehman, Muhammad Ammar, Syed Adnan Haider, Nazish Badar, Abdul Ahad, Hamza Ahmed Mirza, Samuel Sims and Katherine Edington	https://www.gisaid.org/	?	?	2022-02-24	?
hCoV-19/Pakistan/KMU_PHRL_SEQ_99/2022	betacoronavirus	EPI_ISL_10335079	?	2022-01-16	Asia	Pakistan	Khyber Pakhtunkhwa	Peshawar	Asia	Pakistan	Khyber Pakhtunkhwa	genome	794	Human	28	Male	?	Unassigned	GRA	Public Health Reference Lab, Khyber Medical University (PHRL-KP)	Public Health Reference Lab, Khyber Medical University (PHRL-KP)	Muhammad Waseem Shah, Muhammad Zakria, Shahzad Ahmad, Tariq Rahim, Ishaq Khan, Yasar Yousafzai, Sami Siraj, Asif Ali, Hafsah Muhammad, Nasir Ahmad	https://www.gisaid.org/	?	?	2022-02-25	?
hCoV-19/Pakistan/KMU_PHRL_SEQ_107/2022	betacoronavirus	EPI_ISL_10433823	?	2022-01-15	Asia	Pakistan	Khyber Pakhtunkhwa	Peshawar	Asia	Pakistan	Khyber Pakhtunkhwa	genome	637	Human	32	Female	?	Unassigned	GRA	Public Health Reference Lab, Khyber Medical University (PHRL-KP)	Public Health Reference Lab, Khyber Medical University (PHRL-KP)	Muhammad Zakria, Shahzad Ahmad, Muhammad Waseem Shah, Tariq Rahim, Ishaq Khan, Yasar Yousafzai, Sami Siraj, Asif Ali, Hafsah Muhammad, Nasir Ahmad	https://www.gisaid.org/	?	?	2022-02-28	?
hCoV-19/Pakistan/KMU_PHRL_SEQ_112/2022	betacoronavirus	EPI_ISL_10433824	?	2022-01-15	Asia	Pakistan	Khyber Pakhtunkhwa	Peshawar	Asia	Pakistan	Khyber Pakhtunkhwa	genome	701	Human	35	Female	?	Unassigned	GRA	Public Health Reference Lab, Khyber Medical University (PHRL-KP)	Public Health Reference Lab, Khyber Medical University (PHRL-KP)	Shahzad Ahmad, Muhammad Zakria, Muhammad Waseem Shah, Tariq Rahim, Ishaq Khan, Yasar Yousafzai, Sami Siraj, Asif Ali, Hafsah Muhammad, Nasir Ahmad	https://www.gisaid.org/	?	?	2022-02-28	?
hCoV-19/Pakistan/AKU-JAN-RUN2-15/2022	betacoronavirus	EPI_ISL_10633680	?	2022-01-08	Asia	Pakistan			Asia	Pakistan		genome	29802	Human	31	Male	?	BA.1.1	GRA	Department of Pathology and Laboratory Medicine, AKUH Laboratories, Karachi, Pakistan	Department of Pathology and Laboratory Medicine, AKUH Laboratories, Karachi, Pakistan	A.R. Bukhari, A. Nasir, A. Kanji, P.Thielen, Z. AzizUllah, J. Ashraf, R. Hasan, U.B. Aamir, Z. Hasan (Funding support NIH Fogarty Training Grant, USA; University Research Council Grant, AKU; WHO, Islamabad, Pakistan; Health Security Partners, USA)	https://www.gisaid.org/	?	?	2022-03-03	?
hCoV-19/Pakistan/AKU-JAN-RUN2-16/2022	betacoronavirus	EPI_ISL_10633681	?	2022-01-06	Asia	Pakistan			Asia	Pakistan		genome	29740	Human	25	Male	?	BA.1.1	GRA	Department of Pathology and Laboratory Medicine, AKUH Laboratories, Karachi, Pakistan	Department of Pathology and Laboratory Medicine, AKUH Laboratories, Karachi, Pakistan	A.R. Bukhari, A. Nasir, A. Kanji, P.Thielen, Z. AzizUllah, J. Ashraf, R. Hasan, U.B. Aamir, Z. Hasan (Funding support NIH Fogarty Training Grant, USA; University Research Council Grant, AKU; WHO, Islamabad, Pakistan; Health Security Partners, USA)	https://www.gisaid.org/	?	?	2022-03-03	?
hCoV-19/Pakistan/AKU-S5/2022	betacoronavirus	EPI_ISL_10774005	?	2022-01-01	Asia	Pakistan			Asia	Pakistan		genome	29525	Human	32	Male	?	Unassigned	GRA	Department of Pathology and Laboratory Medicine, AKUH Laboratories, Karachi, Pakistan	Department of Pathology and Laboratory Medicine, AKUH Laboratories, Karachi, Pakistan	A.R. Bukhari, A. Nasir, A. Kanji, P.Thielen, Z. AzizUllah, J. Ashraf, R. Hasan, U.B. Aamir, Z. Hasan (Funding support NIH Fogarty Training Grant, USA; University Research Council Grant, AKU; WHO, Islamabad, Pakistan; Health Security Partners, USA)	https://www.gisaid.org/	?	?	2022-03-07	?
hCoV-19/Pakistan/AKU-S6/2022	betacoronavirus	EPI_ISL_10774006	?	2022-01-01	Asia	Pakistan			Asia	Pakistan		genome	29464	Human	68	Male	?	BA.2	GRA	Department of Pathology and Laboratory Medicine, AKUH Laboratories, Karachi, Pakistan	Department of Pathology and Laboratory Medicine, AKUH Laboratories, Karachi, Pakistan	A.R. Bukhari, A. Nasir, A. Kanji, P.Thielen, Z. AzizUllah, J. Ashraf, R. Hasan, U.B. Aamir, Z. Hasan (Funding support NIH Fogarty Training Grant, USA; University Research Council Grant, AKU; WHO, Islamabad, Pakistan; Health Security Partners, USA)	https://www.gisaid.org/	?	?	2022-03-07	?
hCoV-19/Pakistan/AKU-S9/2022	betacoronavirus	EPI_ISL_10774007	?	2022-01-04	Asia	Pakistan			Asia	Pakistan		genome	29786	Human	24	Female	?	BA.1	GRA	Department of Pathology and Laboratory Medicine, AKUH Laboratories, Karachi, Pakistan	Department of Pathology and Laboratory Medicine, AKUH Laboratories, Karachi, Pakistan	A.R. Bukhari, A. Nasir, A. Kanji, P.Thielen, Z. AzizUllah, J. Ashraf, R. Hasan, U.B. Aamir, Z. Hasan (Funding support NIH Fogarty Training Grant, USA; University Research Council Grant, AKU; WHO, Islamabad, Pakistan; Health Security Partners, USA)	https://www.gisaid.org/	?	?	2022-03-07	?
hCoV-19/Pakistan/AKU-S11/2022	betacoronavirus	EPI_ISL_10774008	?	2022-01-03	Asia	Pakistan			Asia	Pakistan		genome	29787	Human	13	Female	?	BA.1	GRA	Department of Pathology and Laboratory Medicine, AKUH Laboratories, Karachi, Pakistan	Department of Pathology and Laboratory Medicine, AKUH Laboratories, Karachi, Pakistan	A.R. Bukhari, A. Nasir, A. Kanji, P.Thielen, Z. AzizUllah, J. Ashraf, R. Hasan, U.B. Aamir, Z. Hasan (Funding support NIH Fogarty Training Grant, USA; University Research Council Grant, AKU; WHO, Islamabad, Pakistan; Health Security Partners, USA)	https://www.gisaid.org/	?	?	2022-03-07	?
hCoV-19/Pakistan/AKU-S13/2022	betacoronavirus	EPI_ISL_10774010	?	2022-01-08	Asia	Pakistan			Asia	Pakistan		genome	29387	Human	62	Male	?	BA.2	GRA	Department of Pathology and Laboratory Medicine, AKUH Laboratories, Karachi, Pakistan	Department of Pathology and Laboratory Medicine, AKUH Laboratories, Karachi, Pakistan	A.R. Bukhari, A. Nasir, A. Kanji, P.Thielen, Z. AzizUllah, J. Ashraf, R. Hasan, U.B. Aamir, Z. Hasan (Funding support NIH Fogarty Training Grant, USA; University Research Council Grant, AKU; WHO, Islamabad, Pakistan; Health Security Partners, USA)	https://www.gisaid.org/	?	?	2022-03-07	?
hCoV-19/Pakistan/AKU-S24/2022	betacoronavirus	EPI_ISL_10774019	?	2022-01-17	Asia	Pakistan			Asia	Pakistan		genome	29777	Human	63	Male	?	BA.1.1	GRA	Department of Pathology and Laboratory Medicine, AKUH Laboratories, Karachi, Pakistan	Department of Pathology and Laboratory Medicine, AKUH Laboratories, Karachi, Pakistan	A.R. Bukhari, A. Nasir, A. Kanji, P.Thielen, Z. AzizUllah, J. Ashraf, R. Hasan, U.B. Aamir, Z. Hasan (Funding support NIH Fogarty Training Grant, USA; University Research Council Grant, AKU; WHO, Islamabad, Pakistan; Health Security Partners, USA)	https://www.gisaid.org/	?	?	2022-03-07	?
hCoV-19/Pakistan/AKU-S7/2022	betacoronavirus	EPI_ISL_10813368	?	2022-01-01	Asia	Pakistan			Asia	Pakistan		genome	29520	Human	29	Female	?	B.1.1.529	GRA	Department of Pathology and Laboratory Medicine, AKUH Laboratories, Karachi, Pakistan	Department of Pathology and Laboratory Medicine, AKUH Laboratories, Karachi, Pakistan	A.R. Bukhari, A. Nasir, A. Kanji, P.Thielen, Z. AzizUllah, J. Ashraf, R. Hasan, U.B. Aamir, Z. Hasan (Funding support NIH Fogarty Training Grant, USA; University Research Council Grant, AKU; WHO, Islamabad, Pakistan; Health Security Partners, USA)	https://www.gisaid.org/	?	?	2022-03-08	?
hCoV-19/Pakistan/AKU-S23/2022	betacoronavirus	EPI_ISL_10813370	?	2022-01-16	Asia	Pakistan			Asia	Pakistan		genome	29800	Human	25	Female	?	BA.1	GRA	Department of Pathology and Laboratory Medicine, AKUH Laboratories, Karachi, Pakistan	Department of Pathology and Laboratory Medicine, AKUH Laboratories, Karachi, Pakistan	A.R. Bukhari, A. Nasir, A. Kanji, P.Thielen, Z. AzizUllah, J. Ashraf, R. Hasan, U.B. Aamir, Z. Hasan (Funding support NIH Fogarty Training Grant, USA; University Research Council Grant, AKU; WHO, Islamabad, Pakistan; Health Security Partners, USA)	https://www.gisaid.org/	?	?	2022-03-08	?
hCoV-19/Pakistan/KMU_PHRL_SEQ_224/2022	betacoronavirus	EPI_ISL_10842704	?	2022-02-07	Asia	Pakistan	Khyber Pakhtunkhwa	Peshawar	Asia	Pakistan	Khyber Pakhtunkhwa	genome	649	Human	30	Female	?	Unassigned	GRA	Public Health Reference Lab, Khyber Medical University (PHRL-KP)	Public Health Reference Lab, Khyber Medical University (PHRL-KP)	Shahzad Ahmad, Muhammad Zakria, Muhammad Waseem Shah, Tariq Rahim, Ishaq Khan, Yasar Yousafzai, Sami Siraj, Asif Ali, Hafsah Muhammad, Nasir Ahmad	https://www.gisaid.org/	?	?	2022-03-09	?
hCoV-19/Pakistan/KMU_PHRL_SEQ_227/2022	betacoronavirus	EPI_ISL_10842705	?	2022-02-07	Asia	Pakistan	Khyber Pakhtunkhwa	Peshawar	Asia	Pakistan	Khyber Pakhtunkhwa	genome	682	Human	24	Male	?	Unassigned	GRA	Public Health Reference Lab, Khyber Medical University (PHRL-KP)	Public Health Reference Lab, Khyber Medical University (PHRL-KP)	Muhammad Waseem Shah, Muhammad Zakria, Shahzad Ahmad, Tariq Rahim, Ishaq Khan, Yasar Yousafzai, Sami Siraj, Asif Ali, Hafsah Muhammad, Nasir Ahmad	https://www.gisaid.org/	?	?	2022-03-09	?
hCoV-19/Pakistan/AKU-JAN-RUN2-04/2022	betacoronavirus	EPI_ISL_10851657	?	2022-01-08	Asia	Pakistan			Asia	Pakistan		genome	29740	Human	16	Male	?	BA.1.1	GRA	Department of Pathology and Laboratory Medicine, AKUH Laboratories, Karachi, Pakistan	Department of Pathology and Laboratory Medicine, AKUH Laboratories, Karachi, Pakistan	A.R. Bukhari, A. Nasir, A. Kanji, P.Thielen, Z. AzizUllah, J. Ashraf, R. Hasan, U.B. Aamir, Z. Hasan (Funding support NIH Fogarty Training Grant, USA; University Research Council Grant, AKU; WHO, Islamabad, Pakistan; Health Security Partners, USA)	https://www.gisaid.org/	?	?	2022-03-09	?
hCoV-19/Pakistan/AKU-JAN-RUN2-06/2022	betacoronavirus	EPI_ISL_10851658	?	2022-01-08	Asia	Pakistan			Asia	Pakistan		genome	29818	Human	40	Male	?	BA.1.1	GRA	Department of Pathology and Laboratory Medicine, AKUH Laboratories, Karachi, Pakistan	Department of Pathology and Laboratory Medicine, AKUH Laboratories, Karachi, Pakistan	A.R. Bukhari, A. Nasir, A. Kanji, P.Thielen, Z. AzizUllah, J. Ashraf, R. Hasan, U.B. Aamir, Z. Hasan (Funding support NIH Fogarty Training Grant, USA; University Research Council Grant, AKU; WHO, Islamabad, Pakistan; Health Security Partners, USA)	https://www.gisaid.org/	?	?	2022-03-09	?
hCoV-19/Pakistan/AKU-JAN-RUN2-10/2022	betacoronavirus	EPI_ISL_10851659	?	2022-01-08	Asia	Pakistan			Asia	Pakistan		genome	29749	Human	39	Male	?	BA.1.1	GRA	Department of Pathology and Laboratory Medicine, AKUH Laboratories, Karachi, Pakistan	Department of Pathology and Laboratory Medicine, AKUH Laboratories, Karachi, Pakistan	A.R. Bukhari, A. Nasir, A. Kanji, P.Thielen, Z. AzizUllah, J. Ashraf, R. Hasan, U.B. Aamir, Z. Hasan (Funding support NIH Fogarty Training Grant, USA; University Research Council Grant, AKU; WHO, Islamabad, Pakistan; Health Security Partners, USA)	https://www.gisaid.org/	?	?	2022-03-09	?
hCoV-19/Pakistan/AKU-JAN-RUN2-08/2022	betacoronavirus	EPI_ISL_10851660	?	2022-01-08	Asia	Pakistan			Asia	Pakistan		genome	29780	Human	27	Male	?	BA.1.1	GRA	Department of Pathology and Laboratory Medicine, AKUH Laboratories, Karachi, Pakistan	Department of Pathology and Laboratory Medicine, AKUH Laboratories, Karachi, Pakistan	A.R. Bukhari, A. Nasir, A. Kanji, P.Thielen, Z. AzizUllah, J. Ashraf, R. Hasan, U.B. Aamir, Z. Hasan (Funding support NIH Fogarty Training Grant, USA; University Research Council Grant, AKU; WHO, Islamabad, Pakistan; Health Security Partners, USA)	https://www.gisaid.org/	?	?	2022-03-09	?
hCoV-19/Pakistan/AKU-JAN-RUN2-11/2022	betacoronavirus	EPI_ISL_10851661	?	2022-01-08	Asia	Pakistan			Asia	Pakistan		genome	29800	Human	33	Female	?	BA.1.1	GRA	Department of Pathology and Laboratory Medicine, AKUH Laboratories, Karachi, Pakistan	Department of Pathology and Laboratory Medicine, AKUH Laboratories, Karachi, Pakistan	A.R. Bukhari, A. Nasir, A. Kanji, P.Thielen, Z. AzizUllah, J. Ashraf, R. Hasan, U.B. Aamir, Z. Hasan (Funding support NIH Fogarty Training Grant, USA; University Research Council Grant, AKU; WHO, Islamabad, Pakistan; Health Security Partners, USA)	https://www.gisaid.org/	?	?	2022-03-09	?
hCoV-19/Pakistan/AKU-JAN-RUN2-01/2022	betacoronavirus	EPI_ISL_10851662	?	2022-01-08	Asia	Pakistan			Asia	Pakistan		genome	29598	Human	62	Male	?	BA.2	GRA	Department of Pathology and Laboratory Medicine, AKUH Laboratories, Karachi, Pakistan	Department of Pathology and Laboratory Medicine, AKUH Laboratories, Karachi, Pakistan	A.R. Bukhari, A. Nasir, A. Kanji, P.Thielen, Z. AzizUllah, J. Ashraf, R. Hasan, U.B. Aamir, Z. Hasan (Funding support NIH Fogarty Training Grant, USA; University Research Council Grant, AKU; WHO, Islamabad, Pakistan; Health Security Partners, USA)	https://www.gisaid.org/	?	?	2022-03-09	?
hCoV-19/Pakistan/AKU-JAN-RUN2-12/2022	betacoronavirus	EPI_ISL_10851663	?	2022-01-08	Asia	Pakistan			Asia	Pakistan		genome	29757	Human	50	Male	?	BA.1.1	GRA	Department of Pathology and Laboratory Medicine, AKUH Laboratories, Karachi, Pakistan	Department of Pathology and Laboratory Medicine, AKUH Laboratories, Karachi, Pakistan	A.R. Bukhari, A. Nasir, A. Kanji, P.Thielen, Z. AzizUllah, J. Ashraf, R. Hasan, U.B. Aamir, Z. Hasan (Funding support NIH Fogarty Training Grant, USA; University Research Council Grant, AKU; WHO, Islamabad, Pakistan; Health Security Partners, USA)	https://www.gisaid.org/	?	?	2022-03-09	?
hCoV-19/Pakistan/AKU-JAN-RUN2-07/2022	betacoronavirus	EPI_ISL_10851664	?	2022-01-08	Asia	Pakistan			Asia	Pakistan		genome	29870	Human	44	Male	?	BA.1.1	GRA	Department of Pathology and Laboratory Medicine, AKUH Laboratories, Karachi, Pakistan	Department of Pathology and Laboratory Medicine, AKUH Laboratories, Karachi, Pakistan	A.R. Bukhari, A. Nasir, A. Kanji, P.Thielen, Z. AzizUllah, J. Ashraf, R. Hasan, U.B. Aamir, Z. Hasan (Funding support NIH Fogarty Training Grant, USA; University Research Council Grant, AKU; WHO, Islamabad, Pakistan; Health Security Partners, USA)	https://www.gisaid.org/	?	?	2022-03-09	?
hCoV-19/Pakistan/AKU-JAN-RUN2-20/2022	betacoronavirus	EPI_ISL_10851665	?	2022-01-06	Asia	Pakistan			Asia	Pakistan		genome	29736	Human	28	Male	?	BA.1.1	GRA	Department of Pathology and Laboratory Medicine, AKUH Laboratories, Karachi, Pakistan	Department of Pathology and Laboratory Medicine, AKUH Laboratories, Karachi, Pakistan	A.R. Bukhari, A. Nasir, A. Kanji, P.Thielen, Z. AzizUllah, J. Ashraf, R. Hasan, U.B. Aamir, Z. Hasan (Funding support NIH Fogarty Training Grant, USA; University Research Council Grant, AKU; WHO, Islamabad, Pakistan; Health Security Partners, USA)	https://www.gisaid.org/	?	?	2022-03-09	?
hCoV-19/Pakistan/AKU-JAN-RUN2-13/2022	betacoronavirus	EPI_ISL_10851666	?	2022-01-08	Asia	Pakistan			Asia	Pakistan		genome	29861	Human	61	Male	?	BA.1.1	GRA	Department of Pathology and Laboratory Medicine, AKUH Laboratories, Karachi, Pakistan	Department of Pathology and Laboratory Medicine, AKUH Laboratories, Karachi, Pakistan	A.R. Bukhari, A. Nasir, A. Kanji, P.Thielen, Z. AzizUllah, J. Ashraf, R. Hasan, U.B. Aamir, Z. Hasan (Funding support NIH Fogarty Training Grant, USA; University Research Council Grant, AKU; WHO, Islamabad, Pakistan; Health Security Partners, USA)	https://www.gisaid.org/	?	?	2022-03-09	?
hCoV-19/Pakistan/AKU-JAN-RUN2-02/2022	betacoronavirus	EPI_ISL_10851667	?	2022-01-08	Asia	Pakistan			Asia	Pakistan		genome	29761	Human	52	Male	?	BA.1.1	GRA	Department of Pathology and Laboratory Medicine, AKUH Laboratories, Karachi, Pakistan	Department of Pathology and Laboratory Medicine, AKUH Laboratories, Karachi, Pakistan	A.R. Bukhari, A. Nasir, A. Kanji, P.Thielen, Z. AzizUllah, J. Ashraf, R. Hasan, U.B. Aamir, Z. Hasan (Funding support NIH Fogarty Training Grant, USA; University Research Council Grant, AKU; WHO, Islamabad, Pakistan; Health Security Partners, USA)	https://www.gisaid.org/	?	?	2022-03-09	?
hCoV-19/Pakistan/AKU-JAN-RUN2-17/2022	betacoronavirus	EPI_ISL_10851668	?	2022-01-06	Asia	Pakistan			Asia	Pakistan		genome	29802	Human	51	Male	?	BA.1.1	GRA	Department of Pathology and Laboratory Medicine, AKUH Laboratories, Karachi, Pakistan	Department of Pathology and Laboratory Medicine, AKUH Laboratories, Karachi, Pakistan	A.R. Bukhari, A. Nasir, A. Kanji, P.Thielen, Z. AzizUllah, J. Ashraf, R. Hasan, U.B. Aamir, Z. Hasan (Funding support NIH Fogarty Training Grant, USA; University Research Council Grant, AKU; WHO, Islamabad, Pakistan; Health Security Partners, USA)	https://www.gisaid.org/	?	?	2022-03-09	?
hCoV-19/Pakistan/AKU-JAN-RUN2-14/2022	betacoronavirus	EPI_ISL_10851670	?	2022-01-08	Asia	Pakistan			Asia	Pakistan		genome	29781	Human	24	Male	?	BA.1.1	GRA	Department of Pathology and Laboratory Medicine, AKUH Laboratories, Karachi, Pakistan	Department of Pathology and Laboratory Medicine, AKUH Laboratories, Karachi, Pakistan	A.R. Bukhari, A. Nasir, A. Kanji, P.Thielen, Z. AzizUllah, J. Ashraf, R. Hasan, U.B. Aamir, Z. Hasan (Funding support NIH Fogarty Training Grant, USA; University Research Council Grant, AKU; WHO, Islamabad, Pakistan; Health Security Partners, USA)	https://www.gisaid.org/	?	?	2022-03-09	?
hCoV-19/Pakistan/AKU-JAN-RUN2-05/2022	betacoronavirus	EPI_ISL_10851671	?	2022-01-08	Asia	Pakistan			Asia	Pakistan		genome	29849	Human	21	Male	?	BA.1.1	GRA	Department of Pathology and Laboratory Medicine, AKUH Laboratories, Karachi, Pakistan	Department of Pathology and Laboratory Medicine, AKUH Laboratories, Karachi, Pakistan	A.R. Bukhari, A. Nasir, A. Kanji, P.Thielen, Z. AzizUllah, J. Ashraf, R. Hasan, U.B. Aamir, Z. Hasan (Funding support NIH Fogarty Training Grant, USA; University Research Council Grant, AKU; WHO, Islamabad, Pakistan; Health Security Partners, USA)	https://www.gisaid.org/	?	?	2022-03-09	?
hCoV-19/Pakistan/AKU-JAN-RUN2-03/2022	betacoronavirus	EPI_ISL_10851672	?	2022-01-08	Asia	Pakistan			Asia	Pakistan		genome	29795	Human	50	Male	?	BA.1.1	GRA	Department of Pathology and Laboratory Medicine, AKUH Laboratories, Karachi, Pakistan	Department of Pathology and Laboratory Medicine, AKUH Laboratories, Karachi, Pakistan	A.R. Bukhari, A. Nasir, A. Kanji, P.Thielen, Z. AzizUllah, J. Ashraf, R. Hasan, U.B. Aamir, Z. Hasan (Funding support NIH Fogarty Training Grant, USA; University Research Council Grant, AKU; WHO, Islamabad, Pakistan; Health Security Partners, USA)	https://www.gisaid.org/	?	?	2022-03-09	?
hCoV-19/Pakistan/AKU-JAN-RUN2-09/2022	betacoronavirus	EPI_ISL_10851674	?	2022-01-08	Asia	Pakistan			Asia	Pakistan		genome	29736	Human	26	Male	?	BA.1.1	GRA	Department of Pathology and Laboratory Medicine, AKUH Laboratories, Karachi, Pakistan	Department of Pathology and Laboratory Medicine, AKUH Laboratories, Karachi, Pakistan	A.R. Bukhari, A. Nasir, A. Kanji, P.Thielen, Z. AzizUllah, J. Ashraf, R. Hasan, U.B. Aamir, Z. Hasan (Funding support NIH Fogarty Training Grant, USA; University Research Council Grant, AKU; WHO, Islamabad, Pakistan; Health Security Partners, USA)	https://www.gisaid.org/	?	?	2022-03-09	?
hCoV-19/Pakistan/PPHRL-PACP-2/2022	betacoronavirus	EPI_ISL_11051192	?	2022-01-18	Asia	Pakistan	Lahore		Asia	Pakistan	Lahore	genome	23317	Human	47	Female	?	BA.2	G	Provincial Public Health Reference Laboratory(PPHRL),PACP	Provincial Public Health Reference Laboratory,Punjab AIDS Control Program Complex, 6- birdwood Road,Lahore, Punjab, Pakistan	Hasnain Javed, Abida Bano, Fuzail Ahmad, Laiba, Warda Fatima	https://www.gisaid.org/	?	?	2022-03-16	?
hCoV-19/Pakistan/NIH-B38-S1/2022	betacoronavirus	EPI_ISL_11114536	?	2022-03-08	Asia	Pakistan	Islamabad		Asia	Pakistan	Islamabad	genome	29825	Human	unknown	Male	?	BA.2	GRA	Department of Virology	Department of Virology	Massab Umair, Aamer Ikram, Muhammad Salman, Zaira Rehman, Muhammad Ammar, Syed Adnan Haider, Nazish Badar, Abdul Ahad, Hamza Ahmed Mirza, Samuel Sims and Katherine Edington	https://www.gisaid.org/	?	?	2022-03-17	?
hCoV-19/Pakistan/NIH-B38-S2/2022	betacoronavirus	EPI_ISL_11114537	?	2022-03-07	Asia	Pakistan	Islamabad		Asia	Pakistan	Islamabad	genome	29825	Human	35	Male	?	BA.2	GRA	Department of Virology	Department of Virology	Massab Umair, Aamer Ikram, Muhammad Salman, Zaira Rehman, Muhammad Ammar, Syed Adnan Haider, Nazish Badar, Abdul Ahad, Hamza Ahmed Mirza, Samuel Sims and Katherine Edington	https://www.gisaid.org/	?	?	2022-03-17	?
hCoV-19/Pakistan/NIH-B38-S3/2022	betacoronavirus	EPI_ISL_11114538	?	2022-03-03	Asia	Pakistan	Islamabad		Asia	Pakistan	Islamabad	genome	29825	Human	65	Female	?	BA.2.2	GRA	Department of Virology	Department of Virology	Massab Umair, Aamer Ikram, Muhammad Salman, Zaira Rehman, Muhammad Ammar, Syed Adnan Haider, Nazish Badar, Abdul Ahad, Hamza Ahmed Mirza, Samuel Sims and Katherine Edington	https://www.gisaid.org/	?	?	2022-03-17	?
hCoV-19/Pakistan/NIH-B38-S4/2022	betacoronavirus	EPI_ISL_11114539	?	2022-03-04	Asia	Pakistan	Islamabad		Asia	Pakistan	Islamabad	genome	29826	Human	29	Male	?	BA.2	GRA	Department of Virology	Department of Virology	Massab Umair, Aamer Ikram, Muhammad Salman, Zaira Rehman, Muhammad Ammar, Syed Adnan Haider, Nazish Badar, Abdul Ahad, Hamza Ahmed Mirza, Samuel Sims and Katherine Edington	https://www.gisaid.org/	?	?	2022-03-17	?
hCoV-19/Pakistan/NIH-B38-S5/2022	betacoronavirus	EPI_ISL_11114540	?	2022-03-07	Asia	Pakistan	Islamabad		Asia	Pakistan	Islamabad	genome	29827	Human	unknown	Male	?	BA.2	GRA	Department of Virology	Department of Virology	Massab Umair, Aamer Ikram, Muhammad Salman, Zaira Rehman, Muhammad Ammar, Syed Adnan Haider, Nazish Badar, Abdul Ahad, Hamza Ahmed Mirza, Samuel Sims and Katherine Edington	https://www.gisaid.org/	?	?	2022-03-17	?
hCoV-19/Pakistan/NIH-B38-S6/2022	betacoronavirus	EPI_ISL_11114541	?	2022-03-06	Asia	Pakistan	Islamabad		Asia	Pakistan	Islamabad	genome	29825	Human	52	Female	?	BA.2	GRA	Department of Virology	Department of Virology	Massab Umair, Aamer Ikram, Muhammad Salman, Zaira Rehman, Muhammad Ammar, Syed Adnan Haider, Nazish Badar, Abdul Ahad, Hamza Ahmed Mirza, Samuel Sims and Katherine Edington	https://www.gisaid.org/	?	?	2022-03-17	?
hCoV-19/Pakistan/NIH-B38-S7/2022	betacoronavirus	EPI_ISL_11114542	?	2022-03-07	Asia	Pakistan	Islamabad		Asia	Pakistan	Islamabad	genome	29825	Human	40	Male	?	BA.2	GRA	Department of Virology	Department of Virology	Massab Umair, Aamer Ikram, Muhammad Salman, Zaira Rehman, Muhammad Ammar, Syed Adnan Haider, Nazish Badar, Abdul Ahad, Hamza Ahmed Mirza, Samuel Sims and Katherine Edington	https://www.gisaid.org/	?	?	2022-03-17	?
hCoV-19/Pakistan/NIH-B38-S8/2022	betacoronavirus	EPI_ISL_11114543	?	2022-03-06	Asia	Pakistan	Islamabad		Asia	Pakistan	Islamabad	genome	29825	Human	30	Female	?	BA.2	GRA	Department of Virology	Department of Virology	Massab Umair, Aamer Ikram, Muhammad Salman, Zaira Rehman, Muhammad Ammar, Syed Adnan Haider, Nazish Badar, Abdul Ahad, Hamza Ahmed Mirza, Samuel Sims and Katherine Edington	https://www.gisaid.org/	?	?	2022-03-17	?
hCoV-19/Pakistan/NIH-B38-S10/2022	betacoronavirus	EPI_ISL_11114544	?	2022-02-02	Asia	Pakistan	Gilgit Baltistan		Asia	Pakistan	Gilgit Baltistan	genome	29848	Human	unknown	unknown	?	BA.1.1	GRA	COVID-19 PCR Laboratory PHQ Hospital	Department of Virology	Massab Umair, Aamer Ikram, Muhammad Salman, Zaira Rehman, Muhammad Ammar, Syed Adnan Haider, Nazish Badar, Abdul Ahad, Hamza Ahmed Mirza, Abdul Latif, Mumtaz Hassan, Muzammil Hassan, Minhas Alam, Mudassir Hassan, Samuel Sims and Katherine Edington	https://www.gisaid.org/	?	?	2022-03-17	?
hCoV-19/Pakistan/NIH-B38-S11/2022	betacoronavirus	EPI_ISL_11114545	?	2022-02-02	Asia	Pakistan	Gilgit Baltistan		Asia	Pakistan	Gilgit Baltistan	genome	29848	Human	unknown	unknown	?	BA.1.1	GRA	COVID-19 PCR Laboratory PHQ Hospital	Department of Virology	Massab Umair, Aamer Ikram, Muhammad Salman, Zaira Rehman, Muhammad Ammar, Syed Adnan Haider, Nazish Badar, Abdul Ahad, Hamza Ahmed Mirza, Abdul Latif, Mumtaz Hassan, Muzammil Hassan, Minhas Alam, Mudassir Hassan, Samuel Sims and Katherine Edington	https://www.gisaid.org/	?	?	2022-03-17	?
hCoV-19/Pakistan/NIH-B38-S12/2022	betacoronavirus	EPI_ISL_11114546	?	2022-01-29	Asia	Pakistan	Gilgit Baltistan		Asia	Pakistan	Gilgit Baltistan	genome	29857	Human	unknown	unknown	?	BA.1.1	GRA	COVID-19 PCR Laboratory PHQ Hospital	Department of Virology	Massab Umair, Aamer Ikram, Muhammad Salman, Zaira Rehman, Muhammad Ammar, Syed Adnan Haider, Nazish Badar, Abdul Ahad, Hamza Ahmed Mirza, Abdul Latif, Mumtaz Hassan, Muzammil Hassan, Minhas Alam, Mudassir Hassan, Samuel Sims and Katherine Edington	https://www.gisaid.org/	?	?	2022-03-17	?
hCoV-19/Pakistan/NIH-B38-S13/2022	betacoronavirus	EPI_ISL_11114547	?	2022-02-02	Asia	Pakistan	Gilgit Baltistan		Asia	Pakistan	Gilgit Baltistan	genome	29857	Human	unknown	unknown	?	BA.1.1	GRA	COVID-19 PCR Laboratory PHQ Hospital	Department of Virology	Massab Umair, Aamer Ikram, Muhammad Salman, Zaira Rehman, Muhammad Ammar, Syed Adnan Haider, Nazish Badar, Abdul Ahad, Hamza Ahmed Mirza, Abdul Latif, Mumtaz Hassan, Muzammil Hassan, Minhas Alam, Mudassir Hassan, Samuel Sims and Katherine Edington	https://www.gisaid.org/	?	?	2022-03-17	?
hCoV-19/Pakistan/NIH-B38-S14/2022	betacoronavirus	EPI_ISL_11114548	?	2022-02-02	Asia	Pakistan	Gilgit Baltistan		Asia	Pakistan	Gilgit Baltistan	genome	29848	Human	unknown	unknown	?	BA.1.1	GRA	COVID-19 PCR Laboratory PHQ Hospital	Department of Virology	Massab Umair, Aamer Ikram, Muhammad Salman, Zaira Rehman, Muhammad Ammar, Syed Adnan Haider, Nazish Badar, Abdul Ahad, Hamza Ahmed Mirza, Abdul Latif, Mumtaz Hassan, Muzammil Hassan, Minhas Alam, Mudassir Hassan, Samuel Sims and Katherine Edington	https://www.gisaid.org/	?	?	2022-03-17	?
hCoV-19/Pakistan/NIH-B38-S15/2022	betacoronavirus	EPI_ISL_11114549	?	2022-01-02	Asia	Pakistan	Gilgit Baltistan		Asia	Pakistan	Gilgit Baltistan	genome	29848	Human	unknown	unknown	?	BA.1.1	GRA	COVID-19 PCR Laboratory PHQ Hospital	Department of Virology	Massab Umair, Aamer Ikram, Muhammad Salman, Zaira Rehman, Muhammad Ammar, Syed Adnan Haider, Nazish Badar, Abdul Ahad, Hamza Ahmed Mirza, Abdul Latif, Mumtaz Hassan, Muzammil Hassan, Minhas Alam, Mudassir Hassan, Samuel Sims and Katherine Edington	https://www.gisaid.org/	?	?	2022-03-17	?
hCoV-19/Pakistan/NIH-B38-S16/2022	betacoronavirus	EPI_ISL_11114550	?	2022-02-02	Asia	Pakistan	Gilgit Baltistan		Asia	Pakistan	Gilgit Baltistan	genome	29826	Human	unknown	unknown	?	BA.2	GRA	COVID-19 PCR Laboratory PHQ Hospital	Department of Virology	Massab Umair, Aamer Ikram, Muhammad Salman, Zaira Rehman, Muhammad Ammar, Syed Adnan Haider, Nazish Badar, Abdul Ahad, Hamza Ahmed Mirza, Abdul Latif, Mumtaz Hassan, Muzammil Hassan, Minhas Alam, Mudassir Hassan, Samuel Sims and Katherine Edington	https://www.gisaid.org/	?	?	2022-03-17	?
hCoV-19/Pakistan/NIH-B38-S17/2022	betacoronavirus	EPI_ISL_11114551	?	2022-01-28	Asia	Pakistan	Gilgit Baltistan		Asia	Pakistan	Gilgit Baltistan	genome	29848	Human	unknown	unknown	?	BA.1.1	GRA	COVID-19 PCR Laboratory PHQ Hospital	Department of Virology	Massab Umair, Aamer Ikram, Muhammad Salman, Zaira Rehman, Muhammad Ammar, Syed Adnan Haider, Nazish Badar, Abdul Ahad, Hamza Ahmed Mirza, Abdul Latif, Mumtaz Hassan, Muzammil Hassan, Minhas Alam, Mudassir Hassan, Samuel Sims and Katherine Edington	https://www.gisaid.org/	?	?	2022-03-17	?
hCoV-19/Pakistan/NIH-B38-S18/2022	betacoronavirus	EPI_ISL_11114552	?	2022-02-02	Asia	Pakistan	Gilgit Baltistan		Asia	Pakistan	Gilgit Baltistan	genome	29856	Human	unknown	unknown	?	BA.1.1	GRA	COVID-19 PCR Laboratory PHQ Hospital	Department of Virology	Massab Umair, Aamer Ikram, Muhammad Salman, Zaira Rehman, Muhammad Ammar, Syed Adnan Haider, Nazish Badar, Abdul Ahad, Hamza Ahmed Mirza, Abdul Latif, Mumtaz Hassan, Muzammil Hassan, Minhas Alam, Mudassir Hassan, Samuel Sims and Katherine Edington	https://www.gisaid.org/	?	?	2022-03-17	?
hCoV-19/Pakistan/NIH-B38-S19/2022	betacoronavirus	EPI_ISL_11114553	?	2022-02-02	Asia	Pakistan	Gilgit Baltistan		Asia	Pakistan	Gilgit Baltistan	genome	29825	Human	unknown	unknown	?	BA.2.65	GRA	COVID-19 PCR Laboratory PHQ Hospital	Department of Virology	Massab Umair, Aamer Ikram, Muhammad Salman, Zaira Rehman, Muhammad Ammar, Syed Adnan Haider, Nazish Badar, Abdul Ahad, Hamza Ahmed Mirza, Abdul Latif, Mumtaz Hassan, Muzammil Hassan, Minhas Alam, Mudassir Hassan, Samuel Sims and Katherine Edington	https://www.gisaid.org/	?	?	2022-03-17	?
hCoV-19/Pakistan/NIH-B38-S20/2022	betacoronavirus	EPI_ISL_11114554	?	2022-02-01	Asia	Pakistan	Gilgit Baltistan		Asia	Pakistan	Gilgit Baltistan	genome	29851	Human	unknown	unknown	?	BA.2	GRA	COVID-19 PCR Laboratory PHQ Hospital	Department of Virology	Massab Umair, Aamer Ikram, Muhammad Salman, Zaira Rehman, Muhammad Ammar, Syed Adnan Haider, Nazish Badar, Abdul Ahad, Hamza Ahmed Mirza, Abdul Latif, Mumtaz Hassan, Muzammil Hassan, Minhas Alam, Mudassir Hassan, Samuel Sims and Katherine Edington	https://www.gisaid.org/	?	?	2022-03-17	?
hCoV-19/Pakistan/NIH-B37-S1/2022	betacoronavirus	EPI_ISL_11114666	?	2022-02-21	Asia	Pakistan	Peshawar		Asia	Pakistan	Peshawar	genome	29825	Human	unknown	Male	?	BA.2	GRA	Public Health Reference Lab, Khyber Medical University (PHRL-KP)	Department of Virology	Massab Umair, Aamer Ikram, Muhammad Salman, Zaira Rehman, Muhammad Ammar, Syed Adnan Haider, Nazish Badar, Abdul Ahad, Hamza Ahmed Mirza, Muhammad Zakria, Asif Ali, Yasar Mehmood Yousafzai, Ishaq Khan, Sami Siraj, Samuel Sims and Katherine Edington	https://www.gisaid.org/	?	?	2022-03-17	?
hCoV-19/Pakistan/NIH-B37-S2/2022	betacoronavirus	EPI_ISL_11114667	?	2022-02-21	Asia	Pakistan	Peshawar		Asia	Pakistan	Peshawar	genome	29825	Human	unknown	Male	?	BA.2	GRA	Public Health Reference Lab, Khyber Medical University (PHRL-KP)	Department of Virology	Massab Umair, Aamer Ikram, Muhammad Salman, Zaira Rehman, Muhammad Ammar, Syed Adnan Haider, Nazish Badar, Abdul Ahad, Hamza Ahmed Mirza, Muhammad Zakria, Asif Ali, Yasar Mehmood Yousafzai, Ishaq Khan, Sami Siraj, Samuel Sims and Katherine Edington	https://www.gisaid.org/	?	?	2022-03-17	?
hCoV-19/Pakistan/NIH-B37-S5/2022	betacoronavirus	EPI_ISL_11114668	?	2022-02-21	Asia	Pakistan	Peshawar		Asia	Pakistan	Peshawar	genome	29860	Human	unknown	Male	?	BA.2	GRA	Public Health Reference Lab, Khyber Medical University (PHRL-KP)	Department of Virology	Massab Umair, Aamer Ikram, Muhammad Salman, Zaira Rehman, Muhammad Ammar, Syed Adnan Haider, Nazish Badar, Abdul Ahad, Hamza Ahmed Mirza, Muhammad Zakria, Asif Ali, Yasar Mehmood Yousafzai, Ishaq Khan, Sami Siraj, Samuel Sims and Katherine Edington	https://www.gisaid.org/	?	?	2022-03-17	?
hCoV-19/Pakistan/NIH-B37-S6/2022	betacoronavirus	EPI_ISL_11114669	?	2022-02-21	Asia	Pakistan	Peshawar		Asia	Pakistan	Peshawar	genome	29848	Human	unknown	Male	?	BA.1.1	GRA	Public Health Reference Lab, Khyber Medical University (PHRL-KP)	Department of Virology	Massab Umair, Aamer Ikram, Muhammad Salman, Zaira Rehman, Muhammad Ammar, Syed Adnan Haider, Nazish Badar, Abdul Ahad, Hamza Ahmed Mirza, Muhammad Zakria, Asif Ali, Yasar Mehmood Yousafzai, Ishaq Khan, Sami Siraj, Samuel Sims and Katherine Edington	https://www.gisaid.org/	?	?	2022-03-17	?
hCoV-19/Pakistan/NIH-B37-S7/2022	betacoronavirus	EPI_ISL_11114670	?	2022-02-21	Asia	Pakistan	Peshawar		Asia	Pakistan	Peshawar	genome	29848	Human	unknown	Male	?	BA.1.1	GRA	Public Health Reference Lab, Khyber Medical University (PHRL-KP)	Department of Virology	Massab Umair, Aamer Ikram, Muhammad Salman, Zaira Rehman, Muhammad Ammar, Syed Adnan Haider, Nazish Badar, Abdul Ahad, Hamza Ahmed Mirza, Muhammad Zakria, Asif Ali, Yasar Mehmood Yousafzai, Ishaq Khan, Sami Siraj, Samuel Sims and Katherine Edington	https://www.gisaid.org/	?	?	2022-03-17	?
hCoV-19/Pakistan/NIH-B37-S8/2022	betacoronavirus	EPI_ISL_11114671	?	2022-01-27	Asia	Pakistan	Azad Jammu and Kashmir		Asia	Pakistan	Azad Jammu and Kashmir	genome	29852	Human	32	Male	?	BA.1.1	GRA	PCR Laboratory, Divisional Head Quarters Teaching Hospital	Department of Virology	Massab Umair, Aamer Ikram, Muhammad Salman, Zaira Rehman, Muhammad Ammar, Syed Adnan Haider, Nazish Badar, Abdul Ahad, Hamza Ahmed Mirza, Shahjahan Tabussam, Samuel Sims and Katherine Edington	https://www.gisaid.org/	?	?	2022-03-17	?
hCoV-19/Pakistan/NIH-B37-S9/2022	betacoronavirus	EPI_ISL_11114672	?	2022-01-27	Asia	Pakistan	Azad Jammu and Kashmir		Asia	Pakistan	Azad Jammu and Kashmir	genome	29825	Human	51	Male	?	BA.2	GRA	PCR Laboratory, Divisional Head Quarters Teaching Hospital	Department of Virology	Massab Umair, Aamer Ikram, Muhammad Salman, Zaira Rehman, Muhammad Ammar, Syed Adnan Haider, Nazish Badar, Abdul Ahad, Hamza Ahmed Mirza, Shahjahan Tabussam, Samuel Sims and Katherine Edington	https://www.gisaid.org/	?	?	2022-03-17	?
hCoV-19/Pakistan/NIH-B37-S10/2022	betacoronavirus	EPI_ISL_11114673	?	2022-01-27	Asia	Pakistan	Azad Jammu and Kashmir		Asia	Pakistan	Azad Jammu and Kashmir	genome	29848	Human	49	Male	?	BA.1.1	GRA	PCR Laboratory, Divisional Head Quarters Teaching Hospital	Department of Virology	Massab Umair, Aamer Ikram, Muhammad Salman, Zaira Rehman, Muhammad Ammar, Syed Adnan Haider, Nazish Badar, Abdul Ahad, Hamza Ahmed Mirza, Shahjahan Tabussam, Samuel Sims and Katherine Edington	https://www.gisaid.org/	?	?	2022-03-17	?
hCoV-19/Pakistan/NIH-B37-S11/2022	betacoronavirus	EPI_ISL_11114674	?	2022-01-30	Asia	Pakistan	Azad Jammu and Kashmir		Asia	Pakistan	Azad Jammu and Kashmir	genome	29825	Human	30	Female	?	BA.2	GRA	PCR Laboratory, Divisional Head Quarters Teaching Hospital	Department of Virology	Massab Umair, Aamer Ikram, Muhammad Salman, Zaira Rehman, Muhammad Ammar, Syed Adnan Haider, Nazish Badar, Abdul Ahad, Hamza Ahmed Mirza, Shahjahan Tabussam, Samuel Sims and Katherine Edington	https://www.gisaid.org/	?	?	2022-03-17	?
hCoV-19/Pakistan/NIH-B37-S12/2022	betacoronavirus	EPI_ISL_11114675	?	2022-01-29	Asia	Pakistan	Azad Jammu and Kashmir		Asia	Pakistan	Azad Jammu and Kashmir	genome	29825	Human	47	Female	?	BA.2	GRA	PCR Laboratory, Divisional Head Quarters Teaching Hospital	Department of Virology	Massab Umair, Aamer Ikram, Muhammad Salman, Zaira Rehman, Muhammad Ammar, Syed Adnan Haider, Nazish Badar, Abdul Ahad, Hamza Ahmed Mirza, Shahjahan Tabussam, Samuel Sims and Katherine Edington	https://www.gisaid.org/	?	?	2022-03-17	?
hCoV-19/Pakistan/NIH-B37-S13/2022	betacoronavirus	EPI_ISL_11114676	?	2022-01-30	Asia	Pakistan	Azad Jammu and Kashmir		Asia	Pakistan	Azad Jammu and Kashmir	genome	29825	Human	22	Female	?	BA.2	GRA	PCR Laboratory, Divisional Head Quarters Teaching Hospital	Department of Virology	Massab Umair, Aamer Ikram, Muhammad Salman, Zaira Rehman, Muhammad Ammar, Syed Adnan Haider, Nazish Badar, Abdul Ahad, Hamza Ahmed Mirza, Shahjahan Tabussam, Samuel Sims and Katherine Edington	https://www.gisaid.org/	?	?	2022-03-17	?
hCoV-19/Pakistan/NIH-B37-S14/2022	betacoronavirus	EPI_ISL_11114677	?	2022-01-29	Asia	Pakistan	Azad Jammu and Kashmir		Asia	Pakistan	Azad Jammu and Kashmir	genome	29825	Human	19	Male	?	BA.2	GRA	PCR Laboratory, Divisional Head Quarters Teaching Hospital	Department of Virology	Massab Umair, Aamer Ikram, Muhammad Salman, Zaira Rehman, Muhammad Ammar, Syed Adnan Haider, Nazish Badar, Abdul Ahad, Hamza Ahmed Mirza, Shahjahan Tabussam, Samuel Sims and Katherine Edington	https://www.gisaid.org/	?	?	2022-03-17	?
hCoV-19/Pakistan/NIH-B37-S15/2022	betacoronavirus	EPI_ISL_11114678	?	2022-01-29	Asia	Pakistan	Azad Jammu and Kashmir		Asia	Pakistan	Azad Jammu and Kashmir	genome	29825	Human	38	Male	?	BA.2	GRA	PCR Laboratory, Divisional Head Quarters Teaching Hospital	Department of Virology	Massab Umair, Aamer Ikram, Muhammad Salman, Zaira Rehman, Muhammad Ammar, Syed Adnan Haider, Nazish Badar, Abdul Ahad, Hamza Ahmed Mirza, Shahjahan Tabussam, Samuel Sims and Katherine Edington	https://www.gisaid.org/	?	?	2022-03-17	?
hCoV-19/Pakistan/NIH-B37-S16/2022	betacoronavirus	EPI_ISL_11114679	?	2022-01-30	Asia	Pakistan	Azad Jammu and Kashmir		Asia	Pakistan	Azad Jammu and Kashmir	genome	29849	Human	20	Male	?	BA.1.1	GRA	PCR Laboratory, Divisional Head Quarters Teaching Hospital	Department of Virology	Massab Umair, Aamer Ikram, Muhammad Salman, Zaira Rehman, Muhammad Ammar, Syed Adnan Haider, Nazish Badar, Abdul Ahad, Hamza Ahmed Mirza, Shahjahan Tabussam, Samuel Sims and Katherine Edington	https://www.gisaid.org/	?	?	2022-03-17	?
hCoV-19/Pakistan/NIH-B37-S17/2022	betacoronavirus	EPI_ISL_11114680	?	2022-01-30	Asia	Pakistan	Azad Jammu and Kashmir		Asia	Pakistan	Azad Jammu and Kashmir	genome	29854	Human	14	Male	?	BA.1.1	GRA	PCR Laboratory, Divisional Head Quarters Teaching Hospital	Department of Virology	Massab Umair, Aamer Ikram, Muhammad Salman, Zaira Rehman, Muhammad Ammar, Syed Adnan Haider, Nazish Badar, Abdul Ahad, Hamza Ahmed Mirza, Shahjahan Tabussam, Samuel Sims and Katherine Edington	https://www.gisaid.org/	?	?	2022-03-17	?
hCoV-19/Pakistan/NIH-B37-S18/2022	betacoronavirus	EPI_ISL_11114681	?	2022-01-29	Asia	Pakistan	Azad Jammu and Kashmir		Asia	Pakistan	Azad Jammu and Kashmir	genome	29848	Human	34	Male	?	BA.1.1	GRA	PCR Laboratory, Divisional Head Quarters Teaching Hospital	Department of Virology	Massab Umair, Aamer Ikram, Muhammad Salman, Zaira Rehman, Muhammad Ammar, Syed Adnan Haider, Nazish Badar, Abdul Ahad, Hamza Ahmed Mirza, Shahjahan Tabussam, Samuel Sims and Katherine Edington	https://www.gisaid.org/	?	?	2022-03-17	?
hCoV-19/Pakistan/NIH-B37-S19/2022	betacoronavirus	EPI_ISL_11114682	?	2022-01-31	Asia	Pakistan	Azad Jammu and Kashmir		Asia	Pakistan	Azad Jammu and Kashmir	genome	29848	Human	75	Male	?	BA.1.1	GRA	PCR Laboratory, Divisional Head Quarters Teaching Hospital	Department of Virology	Massab Umair, Aamer Ikram, Muhammad Salman, Zaira Rehman, Muhammad Ammar, Syed Adnan Haider, Nazish Badar, Abdul Ahad, Hamza Ahmed Mirza, Shahjahan Tabussam, Samuel Sims and Katherine Edington	https://www.gisaid.org/	?	?	2022-03-17	?
hCoV-19/Pakistan/NIH-B37-S20/2022	betacoronavirus	EPI_ISL_11114683	?	2022-01-31	Asia	Pakistan	Azad Jammu and Kashmir		Asia	Pakistan	Azad Jammu and Kashmir	genome	29848	Human	44	Male	?	BA.1.1	GRA	PCR Laboratory, Divisional Head Quarters Teaching Hospital	Department of Virology	Massab Umair, Aamer Ikram, Muhammad Salman, Zaira Rehman, Muhammad Ammar, Syed Adnan Haider, Nazish Badar, Abdul Ahad, Hamza Ahmed Mirza, Shahjahan Tabussam, Samuel Sims and Katherine Edington	https://www.gisaid.org/	?	?	2022-03-17	?
hCoV-19/Pakistan/IDRL-AKU-KHI-42535-S87/2022	betacoronavirus	EPI_ISL_11262657	?	2022-02-11	Asia	Pakistan	Karachi		Asia	Pakistan	Karachi	genome	29758	Human	17	Male	?	BA.2	GRA	Clinical Lab, Aga Khan University Hospital	Infectious Diseases Research Laboratory, Department of Pediatrics and Child Health	Furqan Kabir, Imran Nisar, Waqasuddin Khan, Fatima Aziz, Samiah Kanwar, Sehrish Munir, Adil Kalam, Asghar Nasir, Syed Ali Raza Shah Bukhari, Zahra Hasan, Fyezah Jehan	https://www.gisaid.org/	?	?	2022-03-22	?
hCoV-19/Pakistan/IDRL-AKU-KHI-42585-S96/2022	betacoronavirus	EPI_ISL_11262658	?	2022-02-11	Asia	Pakistan	Karachi		Asia	Pakistan	Karachi	genome	29773	Human	49	Female	?	BA.1.1	GRA	Clinical Lab, Aga Khan University Hospital	Infectious Diseases Research Laboratory, Department of Pediatrics and Child Health	Furqan Kabir, Imran Nisar, Waqasuddin Khan, Fatima Aziz, Samiah Kanwar, Sehrish Munir, Adil Kalam, Asghar Nasir, Syed Ali Raza Shah Bukhari, Zahra Hasan, Fyezah Jehan	https://www.gisaid.org/	?	?	2022-03-22	?
hCoV-19/Pakistan/IDRL-AKU-KHI-42613-S84/2022	betacoronavirus	EPI_ISL_11262659	?	2022-02-11	Asia	Pakistan	Karachi		Asia	Pakistan	Karachi	genome	29758	Human	33	Female	?	BA.2	GRA	Clinical Lab, Aga Khan University Hospital	Infectious Diseases Research Laboratory, Department of Pediatrics and Child Health	Furqan Kabir, Imran Nisar, Waqasuddin Khan, Fatima Aziz, Samiah Kanwar, Sehrish Munir, Adil Kalam, Asghar Nasir, Syed Ali Raza Shah Bukhari, Zahra Hasan, Fyezah Jehan	https://www.gisaid.org/	?	?	2022-03-22	?
hCoV-19/Pakistan/IDRL-AKU-KHI-42681-S80/2022	betacoronavirus	EPI_ISL_11262660	?	2022-02-11	Asia	Pakistan	Karachi		Asia	Pakistan	Karachi	genome	29774	Human	73	Female	?	BA.1.1	GRA	Clinical Lab, Aga Khan University Hospital	Infectious Diseases Research Laboratory, Department of Pediatrics and Child Health	Furqan Kabir, Imran Nisar, Waqasuddin Khan, Fatima Aziz, Samiah Kanwar, Sehrish Munir, Adil Kalam, Asghar Nasir, Syed Ali Raza Shah Bukhari, Zahra Hasan, Fyezah Jehan	https://www.gisaid.org/	?	?	2022-03-22	?
hCoV-19/Pakistan/IDRL-AKU-KHI-42693-S86/2022	betacoronavirus	EPI_ISL_11262661	?	2022-02-11	Asia	Pakistan	Karachi		Asia	Pakistan	Karachi	genome	29758	Human	30	Female	?	BA.2	GRA	Clinical Lab, Aga Khan University Hospital	Infectious Diseases Research Laboratory, Department of Pediatrics and Child Health	Furqan Kabir, Imran Nisar, Waqasuddin Khan, Fatima Aziz, Samiah Kanwar, Sehrish Munir, Adil Kalam, Asghar Nasir, Syed Ali Raza Shah Bukhari, Zahra Hasan, Fyezah Jehan	https://www.gisaid.org/	?	?	2022-03-22	?
hCoV-19/Pakistan/IDRL-AKU-KHI-42694-S83/2022	betacoronavirus	EPI_ISL_11262662	?	2022-02-11	Asia	Pakistan	Karachi		Asia	Pakistan	Karachi	genome	29759	Human	37	Male	?	BA.2	GRA	Clinical Lab, Aga Khan University Hospital	Infectious Diseases Research Laboratory, Department of Pediatrics and Child Health	Furqan Kabir, Imran Nisar, Waqasuddin Khan, Fatima Aziz, Samiah Kanwar, Sehrish Munir, Adil Kalam, Asghar Nasir, Syed Ali Raza Shah Bukhari, Zahra Hasan, Fyezah Jehan	https://www.gisaid.org/	?	?	2022-03-22	?
hCoV-19/Pakistan/IDRL-AKU-KHI-42697-S81/2022	betacoronavirus	EPI_ISL_11262663	?	2022-02-11	Asia	Pakistan	Karachi		Asia	Pakistan	Karachi	genome	29761	Human	38	Male	?	BA.2	GRA	Clinical Lab, Aga Khan University Hospital	Infectious Diseases Research Laboratory, Department of Pediatrics and Child Health	Furqan Kabir, Imran Nisar, Waqasuddin Khan, Fatima Aziz, Samiah Kanwar, Sehrish Munir, Adil Kalam, Asghar Nasir, Syed Ali Raza Shah Bukhari, Zahra Hasan, Fyezah Jehan	https://www.gisaid.org/	?	?	2022-03-22	?
hCoV-19/Pakistan/IDRL-AKU-KHI-42722-S85/2022	betacoronavirus	EPI_ISL_11262664	?	2022-02-11	Asia	Pakistan	Karachi		Asia	Pakistan	Karachi	genome	29773	Human	80	Female	?	BA.1	GRA	Clinical Lab, Aga Khan University Hospital	Infectious Diseases Research Laboratory, Department of Pediatrics and Child Health	Furqan Kabir, Imran Nisar, Waqasuddin Khan, Fatima Aziz, Samiah Kanwar, Sehrish Munir, Adil Kalam, Asghar Nasir, Syed Ali Raza Shah Bukhari, Zahra Hasan, Fyezah Jehan	https://www.gisaid.org/	?	?	2022-03-22	?
hCoV-19/Pakistan/IDRL-AKU-KHI-42733-S82/2022	betacoronavirus	EPI_ISL_11262665	?	2022-02-11	Asia	Pakistan	Karachi		Asia	Pakistan	Karachi	genome	29773	Human	29	Male	?	BA.1.1	GRA	Clinical Lab, Aga Khan University Hospital	Infectious Diseases Research Laboratory, Department of Pediatrics and Child Health	Furqan Kabir, Imran Nisar, Waqasuddin Khan, Fatima Aziz, Samiah Kanwar, Sehrish Munir, Adil Kalam, Asghar Nasir, Syed Ali Raza Shah Bukhari, Zahra Hasan, Fyezah Jehan	https://www.gisaid.org/	?	?	2022-03-22	?
hCoV-19/Pakistan/IDRL-AKU-KHI-42826-S90/2022	betacoronavirus	EPI_ISL_11262666	?	2022-02-12	Asia	Pakistan	Karachi		Asia	Pakistan	Karachi	genome	29758	Human	20	Male	?	BA.2	GRA	Clinical Lab, Aga Khan University Hospital	Infectious Diseases Research Laboratory, Department of Pediatrics and Child Health	Furqan Kabir, Imran Nisar, Waqasuddin Khan, Fatima Aziz, Samiah Kanwar, Sehrish Munir, Adil Kalam, Asghar Nasir, Syed Ali Raza Shah Bukhari, Zahra Hasan, Fyezah Jehan	https://www.gisaid.org/	?	?	2022-03-22	?
hCoV-19/Pakistan/IDRL-AKU-KHI-42909-S79/2022	betacoronavirus	EPI_ISL_11262667	?	2022-02-12	Asia	Pakistan	Karachi		Asia	Pakistan	Karachi	genome	29772	Human	83	Male	?	BA.1.1	GRA	Clinical Lab, Aga Khan University Hospital	Infectious Diseases Research Laboratory, Department of Pediatrics and Child Health	Furqan Kabir, Waqasuddin Khan, Imran Nisar, Fatima Aziz, Samiah Kanwar, Sehrish Munir, Adil Kalam, Asghar Nasir, Syed Ali Raza Shah Bukhari, Zahra Hasan, Fyezah Jehan	https://www.gisaid.org/	?	?	2022-03-22	?
hCoV-19/Pakistan/IDRL-AKU-KHI-43121-S89/2022	betacoronavirus	EPI_ISL_11262668	?	2022-02-12	Asia	Pakistan	Karachi		Asia	Pakistan	Karachi	genome	29758	Human	38	Female	?	BA.2	GRA	Clinical Lab, Aga Khan University Hospital	Infectious Diseases Research Laboratory, Department of Pediatrics and Child Health	Furqan Kabir, Waqasuddin Khan, Imran Nisar, Fatima Aziz, Samiah Kanwar, Sehrish Munir, Adil Kalam, Asghar Nasir, Syed Ali Raza Shah Bukhari, Zahra Hasan, Fyezah Jehan	https://www.gisaid.org/	?	?	2022-03-22	?
hCoV-19/Pakistan/IDRL-AKU-KHI-43123-S88/2022	betacoronavirus	EPI_ISL_11262669	?	2022-02-12	Asia	Pakistan	Karachi		Asia	Pakistan	Karachi	genome	29758	Human	20	Female	?	BA.2	GRA	Clinical Lab, Aga Khan University Hospital	Infectious Diseases Research Laboratory, Department of Pediatrics and Child Health	Furqan Kabir, Waqasuddin Khan, Imran Nisar, Fatima Aziz, Samiah Kanwar, Sehrish Munir, Adil Kalam, Asghar Nasir, Syed Ali Raza Shah Bukhari, Zahra Hasan, Fyezah Jehan	https://www.gisaid.org/	?	?	2022-03-22	?
hCoV-19/Pakistan/IDRL-AKU-KHI-43366-S94/2022	betacoronavirus	EPI_ISL_11262670	?	2022-02-13	Asia	Pakistan	Karachi		Asia	Pakistan	Karachi	genome	29759	Human	57	Male	?	BA.2	GRA	Clinical Lab, Aga Khan University Hospital	Infectious Diseases Research Laboratory, Department of Pediatrics and Child Health	Furqan Kabir, Waqasuddin Khan, Imran Nisar, Fatima Aziz, Samiah Kanwar, Sehrish Munir, Adil Kalam, Asghar Nasir, Syed Ali Raza Shah Bukhari, Zahra Hasan, Fyezah Jehan	https://www.gisaid.org/	?	?	2022-03-22	?
hCoV-19/Pakistan/IDRL-AKU-KHI-43868-S98/2022	betacoronavirus	EPI_ISL_11262671	?	2022-02-14	Asia	Pakistan	Karachi		Asia	Pakistan	Karachi	genome	29758	Human	39	Female	?	BA.2	GRA	Clinical Lab, Aga Khan University Hospital	Infectious Diseases Research Laboratory, Department of Pediatrics and Child Health	Furqan Kabir, Waqasuddin Khan, Imran Nisar, Fatima Aziz, Samiah Kanwar, Sehrish Munir, Adil Kalam, Asghar Nasir, Syed Ali Raza Shah Bukhari, Zahra Hasan, Fyezah Jehan	https://www.gisaid.org/	?	?	2022-03-22	?
hCoV-19/Pakistan/IDRL-AKU-KHI-43873-S99/2022	betacoronavirus	EPI_ISL_11262672	?	2022-02-14	Asia	Pakistan	Karachi		Asia	Pakistan	Karachi	genome	29759	Human	35	Male	?	BA.2	GRA	Clinical Lab, Aga Khan University Hospital	Infectious Diseases Research Laboratory, Department of Pediatrics and Child Health	Furqan Kabir, Waqasuddin Khan, Imran Nisar, Fatima Aziz, Samiah Kanwar, Sehrish Munir, Adil Kalam, Asghar Nasir, Syed Ali Raza Shah Bukhari, Zahra Hasan, Fyezah Jehan	https://www.gisaid.org/	?	?	2022-03-22	?
hCoV-19/Pakistan/IDRL-AKU-KHI-43892-S100/2022	betacoronavirus	EPI_ISL_11262673	?	2022-02-14	Asia	Pakistan	Karachi		Asia	Pakistan	Karachi	genome	29758	Human	67	Female	?	BA.2	GRA	Clinical Lab, Aga Khan University Hospital	Infectious Diseases Research Laboratory, Department of Pediatrics and Child Health	Furqan Kabir, Waqasuddin Khan, Imran Nisar, Fatima Aziz, Samiah Kanwar, Sehrish Munir, Adil Kalam, Asghar Nasir, Syed Ali Raza Shah Bukhari, Zahra Hasan, Fyezah Jehan	https://www.gisaid.org/	?	?	2022-03-22	?
hCoV-19/Pakistan/IDRL-AKU-KHI-43943-S97/2022	betacoronavirus	EPI_ISL_11262674	?	2022-02-14	Asia	Pakistan	Karachi		Asia	Pakistan	Karachi	genome	29759	Human	41	Male	?	BA.2	GRA	Clinical Lab, Aga Khan University Hospital	Infectious Diseases Research Laboratory, Department of Pediatrics and Child Health	Furqan Kabir, Waqasuddin Khan, Imran Nisar, Fatima Aziz, Samiah Kanwar, Sehrish Munir, Adil Kalam, Asghar Nasir, Syed Ali Raza Shah Bukhari, Zahra Hasan, Fyezah Jehan	https://www.gisaid.org/	?	?	2022-03-22	?
hCoV-19/Pakistan/IDRL-AKU-KHI-44035-S101/2022	betacoronavirus	EPI_ISL_11262675	?	2022-02-14	Asia	Pakistan	Karachi		Asia	Pakistan	Karachi	genome	29759	Human	26	Female	?	BA.2	GRA	Clinical Lab, Aga Khan University Hospital	Infectious Diseases Research Laboratory, Department of Pediatrics and Child Health	Furqan Kabir, Waqasuddin Khan, Imran Nisar, Fatima Aziz, Samiah Kanwar, Sehrish Munir, Adil Kalam, Asghar Nasir, Syed Ali Raza Shah Bukhari, Zahra Hasan, Fyezah Jehan	https://www.gisaid.org/	?	?	2022-03-22	?
hCoV-19/Pakistan/IDRL-AKU-KHI-276353-S5/2021	betacoronavirus	EPI_ISL_11262676	?	2021-12-20	Asia	Pakistan	Karachi		Asia	Pakistan	Karachi	genome	29451	Human	34	Female	?	BA.1.1	GRA	Clinical Lab, Aga Khan University Hospital	Infectious Diseases Research Laboratory, Department of Pediatrics and Child Health	Furqan Kabir, Waqasuddin Khan, Imran Nisar, Fatima Aziz, Samiah Kanwar, Sehrish Munir, Adil Kalam, Asghar Nasir, Syed Ali Raza Shah Bukhari, Zahra Hasan, Fyezah Jehan	https://www.gisaid.org/	?	?	2022-03-22	?
hCoV-19/Pakistan/IDRL-AKU-KHI-17463-S1/2022	betacoronavirus	EPI_ISL_11262677	?	2022-01-16	Asia	Pakistan	Karachi		Asia	Pakistan	Karachi	genome	29785	Human	37	Female	?	BA.1.1	GRA	Clinical Lab, Aga Khan University Hospital	Infectious Diseases Research Laboratory, Department of Pediatrics and Child Health	Imran Nisar, Waqasuddin Khan, Furqan Kabir, Fatima Aziz, Samiah Kanwar, Sehrish Munir, Adil Kalam, Asghar Nasir, Syed Ali Raza Shah Bukhari, Zahra Hasan, Fyezah Jehan	https://www.gisaid.org/	?	?	2022-03-22	?
hCoV-19/Pakistan/IDRL-AKU-KHI-17790-S2/2022	betacoronavirus	EPI_ISL_11262678	?	2022-01-16	Asia	Pakistan	Karachi		Asia	Pakistan	Karachi	genome	29718	Human	30	Female	?	BA.1	GRA	Clinical Lab, Aga Khan University Hospital	Infectious Diseases Research Laboratory, Department of Pediatrics and Child Health	Imran Nisar, Waqasuddin Khan, Furqan Kabir, Fatima Aziz, Samiah Kanwar, Sehrish Munir, Adil Kalam, Asghar Nasir, Syed Ali Raza Shah Bukhari, Zahra Hasan, Fyezah Jehan	https://www.gisaid.org/	?	?	2022-03-22	?
hCoV-19/Pakistan/IDRL-AKU-KHI-18065-S3/2022	betacoronavirus	EPI_ISL_11262679	?	2022-01-16	Asia	Pakistan	Karachi		Asia	Pakistan	Karachi	genome	29742	Human	11 months	Female	?	BA.1.1	GRA	Clinical Lab, Aga Khan University Hospital	Infectious Diseases Research Laboratory, Department of Pediatrics and Child Health	Imran Nisar, Waqasuddin Khan, Furqan Kabir, Fatima Aziz, Samiah Kanwar, Sehrish Munir, Adil Kalam, Asghar Nasir, Syed Ali Raza Shah Bukhari, Zahra Hasan, Fyezah Jehan	https://www.gisaid.org/	?	?	2022-03-22	?
hCoV-19/Pakistan/IDRL-AKU-KHI-19195-S5/2022	betacoronavirus	EPI_ISL_11262680	?	2022-01-17	Asia	Pakistan	Karachi		Asia	Pakistan	Karachi	genome	29734	Human	42	Female	?	BA.1.1.18	GRA	Clinical Lab, Aga Khan University Hospital	Infectious Diseases Research Laboratory, Department of Pediatrics and Child Health	Imran Nisar, Waqasuddin Khan, Furqan Kabir, Fatima Aziz, Samiah Kanwar, Sehrish Munir, Adil Kalam, Asghar Nasir, Syed Ali Raza Shah Bukhari, Zahra Hasan, Fyezah Jehan	https://www.gisaid.org/	?	?	2022-03-22	?
hCoV-19/Pakistan/IDRL-AKU-KHI-19673-S7/2022	betacoronavirus	EPI_ISL_11262681	?	2022-01-17	Asia	Pakistan	Karachi		Asia	Pakistan	Karachi	genome	29746	Human	36	Male	?	BA.1.1	GRA	Clinical Lab, Aga Khan University Hospital	Infectious Diseases Research Laboratory, Department of Pediatrics and Child Health	Imran Nisar, Waqasuddin Khan, Furqan Kabir, Fatima Aziz, Samiah Kanwar, Sehrish Munir, Adil Kalam, Asghar Nasir, Syed Ali Raza Shah Bukhari, Zahra Hasan, Fyezah Jehan	https://www.gisaid.org/	?	?	2022-03-22	?
hCoV-19/Pakistan/IDRL-AKU-KHI-19719-S6/2022	betacoronavirus	EPI_ISL_11262682	?	2022-01-17	Asia	Pakistan	Karachi		Asia	Pakistan	Karachi	genome	29756	Human	61	Male	?	BA.1.1	GRA	Clinical Lab, Aga Khan University Hospital	Infectious Diseases Research Laboratory, Department of Pediatrics and Child Health	Imran Nisar, Waqasuddin Khan, Furqan Kabir, Fatima Aziz, Samiah Kanwar, Sehrish Munir, Adil Kalam, Asghar Nasir, Syed Ali Raza Shah Bukhari, Zahra Hasan, Fyezah Jehan	https://www.gisaid.org/	?	?	2022-03-22	?
hCoV-19/Pakistan/IDRL-AKU-KHI-19807-S4/2022	betacoronavirus	EPI_ISL_11262683	?	2022-01-17	Asia	Pakistan	Karachi		Asia	Pakistan	Karachi	genome	29458	Human	61	Female	?	BA.1	GRA	Clinical Lab, Aga Khan University Hospital	Infectious Diseases Research Laboratory, Department of Pediatrics and Child Health	Imran Nisar, Waqasuddin Khan, Furqan Kabir, Fatima Aziz, Samiah Kanwar, Sehrish Munir, Adil Kalam, Asghar Nasir, Syed Ali Raza Shah Bukhari, Zahra Hasan, Fyezah Jehan	https://www.gisaid.org/	?	?	2022-03-22	?
hCoV-19/Pakistan/IDRL-AKU-KHI-23268-S8/2022	betacoronavirus	EPI_ISL_11262684	?	2022-01-19	Asia	Pakistan	Karachi		Asia	Pakistan	Karachi	genome	29778	Human	28	Male	?	BA.1	GRA	Clinical Lab, Aga Khan University Hospital	Infectious Diseases Research Laboratory, Department of Pediatrics and Child Health	Imran Nisar, Waqasuddin Khan, Furqan Kabir, Fatima Aziz, Samiah Kanwar, Sehrish Munir, Adil Kalam, Asghar Nasir, Syed Ali Raza Shah Bukhari, Zahra Hasan, Fyezah Jehan	https://www.gisaid.org/	?	?	2022-03-22	?
hCoV-19/Pakistan/IDRL-AKU-KHI-23701-S9/2022	betacoronavirus	EPI_ISL_11262685	?	2022-01-20	Asia	Pakistan	Karachi		Asia	Pakistan	Karachi	genome	29759	Human	84	Male	?	BA.1.1	GRA	Clinical Lab, Aga Khan University Hospital	Infectious Diseases Research Laboratory, Department of Pediatrics and Child Health	Imran Nisar, Waqasuddin Khan, Furqan Kabir, Fatima Aziz, Samiah Kanwar, Sehrish Munir, Adil Kalam, Asghar Nasir, Syed Ali Raza Shah Bukhari, Zahra Hasan, Fyezah Jehan	https://www.gisaid.org/	?	?	2022-03-22	?
hCoV-19/Pakistan/IDRL-AKU-KHI-24314-S10/2022	betacoronavirus	EPI_ISL_11262686	?	2022-01-20	Asia	Pakistan	Karachi		Asia	Pakistan	Karachi	genome	29489	Human	14	Male	?	BA.1.1	GRA	Clinical Lab, Aga Khan University Hospital	Infectious Diseases Research Laboratory, Department of Pediatrics and Child Health	Imran Nisar, Waqasuddin Khan, Furqan Kabir, Fatima Aziz, Samiah Kanwar, Sehrish Munir, Adil Kalam, Asghar Nasir, Syed Ali Raza Shah Bukhari, Zahra Hasan, Fyezah Jehan	https://www.gisaid.org/	?	?	2022-03-22	?
hCoV-19/Pakistan/IDRL-AKU-KHI-24990-S11/2022	betacoronavirus	EPI_ISL_11262687	?	2022-01-20	Asia	Pakistan	Karachi		Asia	Pakistan	Karachi	genome	29746	Human	49	Male	?	BA.1	GRA	Clinical Lab, Aga Khan University Hospital	Infectious Diseases Research Laboratory, Department of Pediatrics and Child Health	Imran Nisar, Waqasuddin Khan, Furqan Kabir, Fatima Aziz, Samiah Kanwar, Sehrish Munir, Adil Kalam, Asghar Nasir, Syed Ali Raza Shah Bukhari, Zahra Hasan, Fyezah Jehan	https://www.gisaid.org/	?	?	2022-03-22	?
hCoV-19/Pakistan/IDRL-AKU-KHI-25192-S12/2022	betacoronavirus	EPI_ISL_11262688	?	2022-01-20	Asia	Pakistan	Karachi		Asia	Pakistan	Karachi	genome	29743	Human	7 months	Female	?	BA.1.1.1	GRA	Clinical Lab, Aga Khan University Hospital	Infectious Diseases Research Laboratory, Department of Pediatrics and Child Health	Imran Nisar, Waqasuddin Khan, Furqan Kabir, Fatima Aziz, Samiah Kanwar, Sehrish Munir, Adil Kalam, Asghar Nasir, Syed Ali Raza Shah Bukhari, Zahra Hasan, Fyezah Jehan	https://www.gisaid.org/	?	?	2022-03-22	?
hCoV-19/Pakistan/IDRL-AKU-KHI-25233-S14/2022	betacoronavirus	EPI_ISL_11262689	?	2022-01-20	Asia	Pakistan	Karachi		Asia	Pakistan	Karachi	genome	29463	Human	2	Male	?	BA.1.1	GRA	Clinical Lab, Aga Khan University Hospital	Infectious Diseases Research Laboratory, Department of Pediatrics and Child Health	Imran Nisar, Waqasuddin Khan, Furqan Kabir, Fatima Aziz, Samiah Kanwar, Sehrish Munir, Adil Kalam, Asghar Nasir, Syed Ali Raza Shah Bukhari, Zahra Hasan, Fyezah Jehan	https://www.gisaid.org/	?	?	2022-03-22	?
hCoV-19/Pakistan/IDRL-AKU-KHI-26126-S13/2022	betacoronavirus	EPI_ISL_11262690	?	2022-01-21	Asia	Pakistan	Karachi		Asia	Pakistan	Karachi	genome	29746	Human	21	Male	?	BA.1	GRA	Clinical Lab, Aga Khan University Hospital	Infectious Diseases Research Laboratory, Department of Pediatrics and Child Health	Imran Nisar, Waqasuddin Khan, Furqan Kabir, Fatima Aziz, Samiah Kanwar, Sehrish Munir, Adil Kalam, Asghar Nasir, Syed Ali Raza Shah Bukhari, Zahra Hasan, Fyezah Jehan	https://www.gisaid.org/	?	?	2022-03-22	?
hCoV-19/Pakistan/IDRL-AKU-KHI-36948-S19/2022	betacoronavirus	EPI_ISL_11262691	?	2022-02-01	Asia	Pakistan	Karachi		Asia	Pakistan	Karachi	genome	29458	Human	69	Female	?	BA.1.1	GRA	Clinical Lab, Aga Khan University Hospital	Infectious Diseases Research Laboratory, Department of Pediatrics and Child Health	Imran Nisar, Waqasuddin Khan, Furqan Kabir, Fatima Aziz, Samiah Kanwar, Sehrish Munir, Adil Kalam, Asghar Nasir, Syed Ali Raza Shah Bukhari, Zahra Hasan, Fyezah Jehan	https://www.gisaid.org/	?	?	2022-03-22	?
hCoV-19/Pakistan/IDRL-AKU-KHI-36980-S18/2022	betacoronavirus	EPI_ISL_11262692	?	2022-02-01	Asia	Pakistan	Karachi		Asia	Pakistan	Karachi	genome	29469	Human	32	Male	?	BA.1	GRA	Clinical Lab, Aga Khan University Hospital	Infectious Diseases Research Laboratory, Department of Pediatrics and Child Health	Imran Nisar, Waqasuddin Khan, Furqan Kabir, Fatima Aziz, Samiah Kanwar, Sehrish Munir, Adil Kalam, Asghar Nasir, Syed Ali Raza Shah Bukhari, Zahra Hasan, Fyezah Jehan	https://www.gisaid.org/	?	?	2022-03-22	?
hCoV-19/Pakistan/IDRL-AKU-KHI-37164-S15/2022	betacoronavirus	EPI_ISL_11262693	?	2022-02-01	Asia	Pakistan	Karachi		Asia	Pakistan	Karachi	genome	29752	Human	62	Female	?	BA.1.1	GRA	Clinical Lab, Aga Khan University Hospital	Infectious Diseases Research Laboratory, Department of Pediatrics and Child Health	Imran Nisar, Waqasuddin Khan, Furqan Kabir, Fatima Aziz, Samiah Kanwar, Sehrish Munir, Adil Kalam, Asghar Nasir, Syed Ali Raza Shah Bukhari, Zahra Hasan, Fyezah Jehan	https://www.gisaid.org/	?	?	2022-03-22	?
hCoV-19/Pakistan/IDRL-AKU-KHI-37196-S16/2022	betacoronavirus	EPI_ISL_11262694	?	2022-02-02	Asia	Pakistan	Karachi		Asia	Pakistan	Karachi	genome	29743	Human	35	Female	?	BA.1.1	GRA	Clinical Lab, Aga Khan University Hospital	Infectious Diseases Research Laboratory, Department of Pediatrics and Child Health	Imran Nisar, Waqasuddin Khan, Furqan Kabir, Fatima Aziz, Samiah Kanwar, Sehrish Munir, Adil Kalam, Asghar Nasir, Syed Ali Raza Shah Bukhari, Zahra Hasan, Fyezah Jehan	https://www.gisaid.org/	?	?	2022-03-22	?
hCoV-19/Pakistan/IDRL-AKU-KHI-37197-S17/2022	betacoronavirus	EPI_ISL_11262695	?	2022-02-02	Asia	Pakistan	Karachi		Asia	Pakistan	Karachi	genome	29458	Human	9	Female	?	BA.1.1	GRA	Clinical Lab, Aga Khan University Hospital	Infectious Diseases Research Laboratory, Department of Pediatrics and Child Health	Imran Nisar, Waqasuddin Khan, Furqan Kabir, Fatima Aziz, Samiah Kanwar, Sehrish Munir, Adil Kalam, Asghar Nasir, Syed Ali Raza Shah Bukhari, Zahra Hasan, Fyezah Jehan	https://www.gisaid.org/	?	?	2022-03-22	?
hCoV-19/Pakistan/IDRL-AKU-KHI-37311-S21/2022	betacoronavirus	EPI_ISL_11262696	?	2022-02-02	Asia	Pakistan	Karachi		Asia	Pakistan	Karachi	genome	29458	Human	30	Female	?	BA.1.1	GRA	Clinical Lab, Aga Khan University Hospital	Infectious Diseases Research Laboratory, Department of Pediatrics and Child Health	Imran Nisar, Waqasuddin Khan, Furqan Kabir, Fatima Aziz, Samiah Kanwar, Sehrish Munir, Adil Kalam, Asghar Nasir, Syed Ali Raza Shah Bukhari, Zahra Hasan, Fyezah Jehan	https://www.gisaid.org/	?	?	2022-03-22	?
hCoV-19/Pakistan/IDRL-AKU-KHI-37857-S20/2022	betacoronavirus	EPI_ISL_11262697	?	2022-02-02	Asia	Pakistan	Karachi		Asia	Pakistan	Karachi	genome	29740	Human	31	Male	?	BA.1.1	GRA	Clinical Lab, Aga Khan University Hospital	Infectious Diseases Research Laboratory, Department of Pediatrics and Child Health	Imran Nisar, Waqasuddin Khan, Furqan Kabir, Fatima Aziz, Samiah Kanwar, Sehrish Munir, Adil Kalam, Asghar Nasir, Syed Ali Raza Shah Bukhari, Zahra Hasan, Fyezah Jehan	https://www.gisaid.org/	?	?	2022-03-22	?
hCoV-19/Pakistan/IDRL-AKU-KHI-37940-S23/2022	betacoronavirus	EPI_ISL_11262698	?	2022-02-03	Asia	Pakistan	Karachi		Asia	Pakistan	Karachi	genome	29452	Human	36	Male	?	BA.2	GRA	Clinical Lab, Aga Khan University Hospital	Infectious Diseases Research Laboratory, Department of Pediatrics and Child Health	Imran Nisar, Waqasuddin Khan, Furqan Kabir, Fatima Aziz, Samiah Kanwar, Sehrish Munir, Adil Kalam, Asghar Nasir, Syed Ali Raza Shah Bukhari, Zahra Hasan, Fyezah Jehan	https://www.gisaid.org/	?	?	2022-03-22	?
hCoV-19/Pakistan/IDRL-AKU-KHI-38008-S24/2022	betacoronavirus	EPI_ISL_11262699	?	2022-02-03	Asia	Pakistan	Karachi		Asia	Pakistan	Karachi	genome	29463	Human	67	Male	?	BA.1.1	GRA	Clinical Lab, Aga Khan University Hospital	Infectious Diseases Research Laboratory, Department of Pediatrics and Child Health	Imran Nisar, Waqasuddin Khan, Furqan Kabir, Fatima Aziz, Samiah Kanwar, Sehrish Munir, Adil Kalam, Asghar Nasir, Syed Ali Raza Shah Bukhari, Zahra Hasan, Fyezah Jehan	https://www.gisaid.org/	?	?	2022-03-22	?
hCoV-19/Pakistan/IDRL-AKU-KHI-38021-S57/2022	betacoronavirus	EPI_ISL_11262700	?	2022-02-03	Asia	Pakistan	Karachi		Asia	Pakistan	Karachi	genome	29773	Human	30	Female	?	BA.1.1	GRA	Clinical Lab, Aga Khan University Hospital	Infectious Diseases Research Laboratory, Department of Pediatrics and Child Health	Imran Nisar, Waqasuddin Khan, Furqan Kabir, Fatima Aziz, Samiah Kanwar, Sehrish Munir, Adil Kalam, Asghar Nasir, Syed Ali Raza Shah Bukhari, Zahra Hasan, Fyezah Jehan	https://www.gisaid.org/	?	?	2022-03-22	?
hCoV-19/Pakistan/IDRL-AKU-KHI-38180-S56/2022	betacoronavirus	EPI_ISL_11262701	?	2022-02-03	Asia	Pakistan	Karachi		Asia	Pakistan	Karachi	genome	29773	Human	60	Female	?	BA.1.1	GRA	Clinical Lab, Aga Khan University Hospital	Infectious Diseases Research Laboratory, Department of Pediatrics and Child Health	Imran Nisar, Waqasuddin Khan, Furqan Kabir, Fatima Aziz, Samiah Kanwar, Sehrish Munir, Adil Kalam, Asghar Nasir, Syed Ali Raza Shah Bukhari, Zahra Hasan, Fyezah Jehan	https://www.gisaid.org/	?	?	2022-03-22	?
hCoV-19/Pakistan/IDRL-AKU-KHI-38234-S22/2022	betacoronavirus	EPI_ISL_11262702	?	2022-02-03	Asia	Pakistan	Karachi		Asia	Pakistan	Karachi	genome	29746	Human	69	Female	?	BA.1	GRA	Clinical Lab, Aga Khan University Hospital	Infectious Diseases Research Laboratory, Department of Pediatrics and Child Health	Waqasuddin Khan, Imran Nisar, Furqan Kabir, Fatima Aziz, Samiah Kanwar, Sehrish Munir, Adil Kalam, Asghar Nasir, Syed Ali Raza Shah Bukhari, Zahra Hasan, Fyezah Jehan	https://www.gisaid.org/	?	?	2022-03-22	?
hCoV-19/Pakistan/IDRL-AKU-KHI-38539-S61/2022	betacoronavirus	EPI_ISL_11262703	?	2022-02-04	Asia	Pakistan	Karachi		Asia	Pakistan	Karachi	genome	29772	Human	58	Female	?	BA.1	GRA	Clinical Lab, Aga Khan University Hospital	Infectious Diseases Research Laboratory, Department of Pediatrics and Child Health	Waqasuddin Khan, Imran Nisar, Furqan Kabir, Fatima Aziz, Samiah Kanwar, Sehrish Munir, Adil Kalam, Asghar Nasir, Syed Ali Raza Shah Bukhari, Zahra Hasan, Fyezah Jehan	https://www.gisaid.org/	?	?	2022-03-22	?
hCoV-19/Pakistan/IDRL-AKU-KHI-38618-S62/2022	betacoronavirus	EPI_ISL_11262704	?	2022-02-04	Asia	Pakistan	Karachi		Asia	Pakistan	Karachi	genome	29759	Human	31	Female	?	BA.2	GRA	Clinical Lab, Aga Khan University Hospital	Infectious Diseases Research Laboratory, Department of Pediatrics and Child Health	Waqasuddin Khan, Imran Nisar, Furqan Kabir, Fatima Aziz, Samiah Kanwar, Sehrish Munir, Adil Kalam, Asghar Nasir, Syed Ali Raza Shah Bukhari, Zahra Hasan, Fyezah Jehan	https://www.gisaid.org/	?	?	2022-03-22	?
hCoV-19/Pakistan/IDRL-AKU-KHI-39584-S63/2022	betacoronavirus	EPI_ISL_11262705	?	2022-02-06	Asia	Pakistan	Karachi		Asia	Pakistan	Karachi	genome	29758	Human	27	Female	?	BA.2	GRA	Clinical Lab, Aga Khan University Hospital	Infectious Diseases Research Laboratory, Department of Pediatrics and Child Health	Waqasuddin Khan, Imran Nisar, Furqan Kabir, Fatima Aziz, Samiah Kanwar, Sehrish Munir, Adil Kalam, Asghar Nasir, Syed Ali Raza Shah Bukhari, Zahra Hasan, Fyezah Jehan	https://www.gisaid.org/	?	?	2022-03-22	?
hCoV-19/Pakistan/IDRL-AKU-KHI-39830-S58/2022	betacoronavirus	EPI_ISL_11262706	?	2022-02-06	Asia	Pakistan	Karachi		Asia	Pakistan	Karachi	genome	29772	Human	26	Female	?	BA.1.1	GRA	Clinical Lab, Aga Khan University Hospital	Infectious Diseases Research Laboratory, Department of Pediatrics and Child Health	Waqasuddin Khan, Imran Nisar, Furqan Kabir, Fatima Aziz, Samiah Kanwar, Sehrish Munir, Adil Kalam, Asghar Nasir, Syed Ali Raza Shah Bukhari, Zahra Hasan, Fyezah Jehan	https://www.gisaid.org/	?	?	2022-03-22	?
hCoV-19/Pakistan/IDRL-AKU-KHI-39882-S60/2022	betacoronavirus	EPI_ISL_11262707	?	2022-02-06	Asia	Pakistan	Karachi		Asia	Pakistan	Karachi	genome	29772	Human	71	Male	?	BA.1.1	GRA	Clinical Lab, Aga Khan University Hospital	Infectious Diseases Research Laboratory, Department of Pediatrics and Child Health	Waqasuddin Khan, Imran Nisar, Furqan Kabir, Fatima Aziz, Samiah Kanwar, Sehrish Munir, Adil Kalam, Asghar Nasir, Syed Ali Raza Shah Bukhari, Zahra Hasan, Fyezah Jehan	https://www.gisaid.org/	?	?	2022-03-22	?
hCoV-19/Pakistan/IDRL-AKU-KHI-39941-S64/2022	betacoronavirus	EPI_ISL_11262708	?	2022-02-06	Asia	Pakistan	Karachi		Asia	Pakistan	Karachi	genome	29773	Human	88	Male	?	BA.1.1	GRA	Clinical Lab, Aga Khan University Hospital	Infectious Diseases Research Laboratory, Department of Pediatrics and Child Health	Waqasuddin Khan, Imran Nisar, Furqan Kabir, Fatima Aziz, Samiah Kanwar, Sehrish Munir, Adil Kalam, Asghar Nasir, Syed Ali Raza Shah Bukhari, Zahra Hasan, Fyezah Jehan	https://www.gisaid.org/	?	?	2022-03-22	?
hCoV-19/Pakistan/IDRL-AKU-KHI-39949-S69/2022	betacoronavirus	EPI_ISL_11262709	?	2022-02-06	Asia	Pakistan	Karachi		Asia	Pakistan	Karachi	genome	29772	Human	55	Male	?	BA.1.1	GRA	Clinical Lab, Aga Khan University Hospital	Infectious Diseases Research Laboratory, Department of Pediatrics and Child Health	Waqasuddin Khan, Imran Nisar, Furqan Kabir, Fatima Aziz, Samiah Kanwar, Sehrish Munir, Adil Kalam, Asghar Nasir, Syed Ali Raza Shah Bukhari, Zahra Hasan, Fyezah Jehan	https://www.gisaid.org/	?	?	2022-03-22	?
hCoV-19/Pakistan/IDRL-AKU-KHI-39954-S65/2022	betacoronavirus	EPI_ISL_11262710	?	2022-02-06	Asia	Pakistan	Karachi		Asia	Pakistan	Karachi	genome	29772	Human	22	Female	?	BA.1.1	GRA	Clinical Lab, Aga Khan University Hospital	Infectious Diseases Research Laboratory, Department of Pediatrics and Child Health	Waqasuddin Khan, Imran Nisar, Furqan Kabir, Fatima Aziz, Samiah Kanwar, Sehrish Munir, Adil Kalam, Asghar Nasir, Syed Ali Raza Shah Bukhari, Zahra Hasan, Fyezah Jehan	https://www.gisaid.org/	?	?	2022-03-22	?
hCoV-19/Pakistan/IDRL-AKU-KHI-39960-S59/2022	betacoronavirus	EPI_ISL_11262711	?	2022-02-06	Asia	Pakistan	Karachi		Asia	Pakistan	Karachi	genome	29773	Human	5	Male	?	BA.1.1	GRA	Clinical Lab, Aga Khan University Hospital	Infectious Diseases Research Laboratory, Department of Pediatrics and Child Health	Waqasuddin Khan, Imran Nisar, Furqan Kabir, Fatima Aziz, Samiah Kanwar, Sehrish Munir, Adil Kalam, Asghar Nasir, Syed Ali Raza Shah Bukhari, Zahra Hasan, Fyezah Jehan	https://www.gisaid.org/	?	?	2022-03-22	?
hCoV-19/Pakistan/IDRL-AKU-KHI-40353-S66/2022	betacoronavirus	EPI_ISL_11262712	?	2022-02-07	Asia	Pakistan	Karachi		Asia	Pakistan	Karachi	genome	29772	Human	31	Female	?	BA.1.18	GRA	Clinical Lab, Aga Khan University Hospital	Infectious Diseases Research Laboratory, Department of Pediatrics and Child Health	Waqasuddin Khan, Imran Nisar, Furqan Kabir, Fatima Aziz, Samiah Kanwar, Sehrish Munir, Adil Kalam, Asghar Nasir, Syed Ali Raza Shah Bukhari, Zahra Hasan, Fyezah Jehan	https://www.gisaid.org/	?	?	2022-03-22	?
hCoV-19/Pakistan/IDRL-AKU-KHI-40506-S67/2022	betacoronavirus	EPI_ISL_11262713	?	2022-02-07	Asia	Pakistan	Karachi		Asia	Pakistan	Karachi	genome	29758	Human	47	Male	?	BA.2	GRA	Clinical Lab, Aga Khan University Hospital	Infectious Diseases Research Laboratory, Department of Pediatrics and Child Health	Waqasuddin Khan, Imran Nisar, Furqan Kabir, Fatima Aziz, Samiah Kanwar, Sehrish Munir, Adil Kalam, Asghar Nasir, Syed Ali Raza Shah Bukhari, Zahra Hasan, Fyezah Jehan	https://www.gisaid.org/	?	?	2022-03-22	?
hCoV-19/Pakistan/IDRL-AKU-KHI-40515-S68/2022	betacoronavirus	EPI_ISL_11262714	?	2022-02-07	Asia	Pakistan	Karachi		Asia	Pakistan	Karachi	genome	29773	Human	9	Male	?	BA.1.1	GRA	Clinical Lab, Aga Khan University Hospital	Infectious Diseases Research Laboratory, Department of Pediatrics and Child Health	Waqasuddin Khan, Imran Nisar, Furqan Kabir, Fatima Aziz, Samiah Kanwar, Sehrish Munir, Adil Kalam, Asghar Nasir, Syed Ali Raza Shah Bukhari, Zahra Hasan, Fyezah Jehan	https://www.gisaid.org/	?	?	2022-03-22	?
hCoV-19/Pakistan/IDRL-AKU-KHI-40908-S77/2022	betacoronavirus	EPI_ISL_11262715	?	2022-02-08	Asia	Pakistan	Karachi		Asia	Pakistan	Karachi	genome	29772	Human	65	Male	?	BA.1	GRA	Clinical Lab, Aga Khan University Hospital	Infectious Diseases Research Laboratory, Department of Pediatrics and Child Health	Waqasuddin Khan, Imran Nisar, Furqan Kabir, Fatima Aziz, Samiah Kanwar, Sehrish Munir, Adil Kalam, Asghar Nasir, Syed Ali Raza Shah Bukhari, Zahra Hasan, Fyezah Jehan	https://www.gisaid.org/	?	?	2022-03-22	?
hCoV-19/Pakistan/IDRL-AKU-KHI-40630-S75/2022	betacoronavirus	EPI_ISL_11262716	?	2022-02-07	Asia	Pakistan	Karachi		Asia	Pakistan	Karachi	genome	29758	Human	32	Female	?	BA.2	GRA	Clinical Lab, Aga Khan University Hospital	Infectious Diseases Research Laboratory, Department of Pediatrics and Child Health	Waqasuddin Khan, Imran Nisar, Furqan Kabir, Fatima Aziz, Samiah Kanwar, Sehrish Munir, Adil Kalam, Asghar Nasir, Syed Ali Raza Shah Bukhari, Zahra Hasan, Fyezah Jehan	https://www.gisaid.org/	?	?	2022-03-22	?
hCoV-19/Pakistan/IDRL-AKU-KHI-41179-S74/2022	betacoronavirus	EPI_ISL_11262717	?	2022-02-08	Asia	Pakistan	Karachi		Asia	Pakistan	Karachi	genome	29773	Human	56	Male	?	BA.1	GRA	Clinical Lab, Aga Khan University Hospital	Infectious Diseases Research Laboratory, Department of Pediatrics and Child Health	Waqasuddin Khan, Imran Nisar, Furqan Kabir, Fatima Aziz, Samiah Kanwar, Sehrish Munir, Adil Kalam, Asghar Nasir, Syed Ali Raza Shah Bukhari, Zahra Hasan, Fyezah Jehan	https://www.gisaid.org/	?	?	2022-03-22	?
hCoV-19/Pakistan/IDRL-AKU-KHI-41420-S70/2022	betacoronavirus	EPI_ISL_11262718	?	2022-02-09	Asia	Pakistan	Karachi		Asia	Pakistan	Karachi	genome	29758	Human	50	Male	?	BA.2	GRA	Clinical Lab, Aga Khan University Hospital	Infectious Diseases Research Laboratory, Department of Pediatrics and Child Health	Waqasuddin Khan, Imran Nisar, Furqan Kabir, Fatima Aziz, Samiah Kanwar, Sehrish Munir, Adil Kalam, Asghar Nasir, Syed Ali Raza Shah Bukhari, Zahra Hasan, Fyezah Jehan	https://www.gisaid.org/	?	?	2022-03-22	?
hCoV-19/Pakistan/IDRL-AKU-KHI-41493-S71/2022	betacoronavirus	EPI_ISL_11262719	?	2022-02-09	Asia	Pakistan	Karachi		Asia	Pakistan	Karachi	genome	29750	Human	32	Male	?	BA.2	GRA	Clinical Lab, Aga Khan University Hospital	Infectious Diseases Research Laboratory, Department of Pediatrics and Child Health	Waqasuddin Khan, Imran Nisar, Furqan Kabir, Fatima Aziz, Samiah Kanwar, Sehrish Munir, Adil Kalam, Asghar Nasir, Syed Ali Raza Shah Bukhari, Zahra Hasan, Fyezah Jehan	https://www.gisaid.org/	?	?	2022-03-22	?
hCoV-19/Pakistan/IDRL-AKU-KHI-41804-S73/2022	betacoronavirus	EPI_ISL_11262720	?	2022-02-09	Asia	Pakistan	Karachi		Asia	Pakistan	Karachi	genome	29772	Human	23	Male	?	BA.1	GRA	Clinical Lab, Aga Khan University Hospital	Infectious Diseases Research Laboratory, Department of Pediatrics and Child Health	Waqasuddin Khan, Imran Nisar, Furqan Kabir, Fatima Aziz, Samiah Kanwar, Sehrish Munir, Adil Kalam, Asghar Nasir, Syed Ali Raza Shah Bukhari, Zahra Hasan, Fyezah Jehan	https://www.gisaid.org/	?	?	2022-03-22	?
hCoV-19/Pakistan/IDRL-AKU-KHI-41961-S93/2022	betacoronavirus	EPI_ISL_11262721	?	2022-02-10	Asia	Pakistan	Karachi		Asia	Pakistan	Karachi	genome	29772	Human	28	Female	?	BA.1.1	GRA	Clinical Lab, Aga Khan University Hospital	Infectious Diseases Research Laboratory, Department of Pediatrics and Child Health	Waqasuddin Khan, Imran Nisar, Furqan Kabir, Fatima Aziz, Samiah Kanwar, Sehrish Munir, Adil Kalam, Asghar Nasir, Syed Ali Raza Shah Bukhari, Zahra Hasan, Fyezah Jehan	https://www.gisaid.org/	?	?	2022-03-22	?
hCoV-19/Pakistan/IDRL-AKU-KHI-41997-S92/2022	betacoronavirus	EPI_ISL_11262722	?	2022-02-10	Asia	Pakistan	Karachi		Asia	Pakistan	Karachi	genome	29772	Human	7 months	Female	?	BA.1.1	GRA	Clinical Lab, Aga Khan University Hospital	Infectious Diseases Research Laboratory, Department of Pediatrics and Child Health	Waqasuddin Khan, Imran Nisar, Furqan Kabir, Fatima Aziz, Samiah Kanwar, Sehrish Munir, Adil Kalam, Asghar Nasir, Syed Ali Raza Shah Bukhari, Zahra Hasan, Fyezah Jehan	https://www.gisaid.org/	?	?	2022-03-22	?
hCoV-19/Pakistan/IDRL-AKU-KHI-41530-S78/2022	betacoronavirus	EPI_ISL_11262723	?	2022-02-09	Asia	Pakistan	Karachi		Asia	Pakistan	Karachi	genome	29772	Human	75	Female	?	BA.1.1	GRA	Clinical Lab, Aga Khan University Hospital	Infectious Diseases Research Laboratory, Department of Pediatrics and Child Health	Waqasuddin Khan, Imran Nisar, Furqan Kabir, Fatima Aziz, Samiah Kanwar, Sehrish Munir, Adil Kalam, Asghar Nasir, Syed Ali Raza Shah Bukhari, Zahra Hasan, Fyezah Jehan	https://www.gisaid.org/	?	?	2022-03-22	?
hCoV-19/Pakistan/IDRL-AKU-KHI-41688-S72/2022	betacoronavirus	EPI_ISL_11262724	?	2022-02-09	Asia	Pakistan	Karachi		Asia	Pakistan	Karachi	genome	29773	Human	41	Female	?	BA.1.1	GRA	Clinical Lab, Aga Khan University Hospital	Infectious Diseases Research Laboratory, Department of Pediatrics and Child Health	Waqasuddin Khan, Imran Nisar, Furqan Kabir, Fatima Aziz, Samiah Kanwar, Sehrish Munir, Adil Kalam, Asghar Nasir, Syed Ali Raza Shah Bukhari, Zahra Hasan, Fyezah Jehan	https://www.gisaid.org/	?	?	2022-03-22	?
hCoV-19/Pakistan/IDRL-AKU-KHI-42244-S91/2022	betacoronavirus	EPI_ISL_11262725	?	2022-02-10	Asia	Pakistan	Karachi		Asia	Pakistan	Karachi	genome	29772	Human	69	Female	?	BA.1.1	GRA	Clinical Lab, Aga Khan University Hospital	Infectious Diseases Research Laboratory, Department of Pediatrics and Child Health	Waqasuddin Khan, Imran Nisar, Furqan Kabir, Fatima Aziz, Samiah Kanwar, Sehrish Munir, Adil Kalam, Asghar Nasir, Syed Ali Raza Shah Bukhari, Zahra Hasan, Fyezah Jehan	https://www.gisaid.org/	?	?	2022-03-22	?
hCoV-19/Pakistan/IDRL-AKU-KHI-42346-S95/2022	betacoronavirus	EPI_ISL_11262726	?	2022-02-11	Asia	Pakistan	Karachi		Asia	Pakistan	Karachi	genome	29759	Human	29	Male	?	BA.2	GRA	Clinical Lab, Aga Khan University Hospital	Infectious Diseases Research Laboratory, Department of Pediatrics and Child Health	Waqasuddin Khan, Imran Nisar, Furqan Kabir, Fatima Aziz, Samiah Kanwar, Sehrish Munir, Adil Kalam, Asghar Nasir, Syed Ali Raza Shah Bukhari, Zahra Hasan, Fyezah Jehan	https://www.gisaid.org/	?	?	2022-03-22	?
hCoV-19/Pakistan/PB-PPHRL-PACP-5/2022	betacoronavirus	EPI_ISL_11293025	?	2022-02-11	Asia	Pakistan	Punjab	Lahore	Asia	Pakistan	Punjab	genome	26008	Human	4	Male	?	BA.1.1.13	G	Provincial Public Health Reference Laboratory(PPHRL),PACP	Provincial Public Health Reference Laboratory, Punjab AIDS Control Program Complex, 6- birdwood Road, Lahore, Punjab, Pakistan	Hasnain Javed, Abida Bano, Fuzail Ahmad, Laiba, Warda Fatima	https://www.gisaid.org/	?	?	2022-03-22	?
hCoV-19/Pakistan/PB-PPHRL-PACP-7/2022	betacoronavirus	EPI_ISL_11293818	?	2022-02-02	Asia	Pakistan	Punjab	Lahore	Asia	Pakistan	Punjab	genome	24728	Human	35	Female	?	BA.1.1	GRA	Provincial Public Health Reference Laboratory(PPHRL),PACP	Provincial Public Health Reference Laboratory, Punjab AIDS Control Program Complex, 6- birdwood Road, Lahore, Punjab, Pakistan	Hasnain Javed, Abida Bano, Fuzail Ahmad, Laiba, Warda Fatima	https://www.gisaid.org/	?	?	2022-03-22	?
hCoV-19/Pakistan/PB-PPHRL-PACP-3/2022	betacoronavirus	EPI_ISL_11293819	?	2022-02-02	Asia	Pakistan	Punjab	Lahore	Asia	Pakistan	Punjab	genome	27741	Human	28	Female	?	BA.1.1	G	Provincial Public Health Reference Laboratory(PPHRL),PACP	Provincial Public Health Reference Laboratory, Punjab AIDS Control Program Complex, 6- birdwood Road, Lahore, Punjab, Pakistan	Hasnain Javed, Abida Bano, Fuzail Ahmad, Laiba, Warda Fatima	https://www.gisaid.org/	?	?	2022-03-22	?
hCoV-19/Pakistan/PB-PPHRL-PACP-8/2022	betacoronavirus	EPI_ISL_11294820	?	2022-02-09	Asia	Pakistan	Punjab	Lahore	Asia	Pakistan	Punjab	genome	25178	Human	1	Male	?	BA.2	GRA	Provincial Public Health Reference Laboratory(PPHRL),PACP	Provincial Public Health Reference Laboratory, Punjab AIDS Control Program Complex, 6- birdwood Road, Lahore, Punjab, Pakistan	Hasnain Javed, Abida Bano, Fuzail Ahmad, Laiba, Warda Fatima	https://www.gisaid.org/	?	?	2022-03-22	?
hCoV-19/Pakistan/PB-PPHRL-PACP-6/2022	betacoronavirus	EPI_ISL_11294952	?	2022-02-10	Asia	Pakistan	Punjab	Lahore	Asia	Pakistan	Punjab	genome	24420	Human	21	Male	?	BA.2	G	Provincial Public Health Reference Laboratory (PPHRL),Punjab AIDS Control Program	Provincial Public Health Reference Laboratory, Punjab AIDS Control Program	Hasnain Javed, Abida Bano, Fuzail Ahmad, Laiba, Warda Fatima	https://www.gisaid.org/	?	?	2022-03-22	?
hCoV-19/Pakistan/PB-PPHRL-PACP-33/2022	betacoronavirus	EPI_ISL_11333234	?	2022-02-06	Asia	Pakistan	Punjab	Lahore	Asia	Pakistan	Punjab	genome	29444	Human	88	Male	?	BA.1.1	G	Provincial Public Health Reference Laboratory, Punjab AIDS Control Program	Provincial Public Health Reference Lab, Punjab AIDS Control Program	Hasnain Javed, Abida Bano,Fuzail Ahmed, Laiba, Warda Fatima	https://www.gisaid.org/	?	?	2022-03-24	?
hCoV-19/Pakistan/PB-PPHRL-PACP-34/2022	betacoronavirus	EPI_ISL_11333322	?	2022-02-05	Asia	Pakistan	Punjab	Lahore	Asia	Pakistan	Punjab	genome	24295	Human	40	Male	?	BA.1.15	GRA	Provincial Public Health Reference Lab, Punjab AIDS Control Program, Lahore.	Provincial Public Health Reference Lab, Punjab AIDS Control Program, Lahore.	Hasnain Javed, Abida Bano,Fuzail Ahmed, Laiba, Warda Fatima	https://www.gisaid.org/	?	?	2022-03-24	?
hCoV-19/Pakistan/PB-PPHRL-PACP-35/2022	betacoronavirus	EPI_ISL_11333346	?	2022-02-04	Asia	Pakistan	Punjab	Lahore	Asia	Pakistan	Punjab	genome	27776	Human	53	Male	?	BA.1	G	Provincial Public Health Reference Lab, Punjab AIDS Control Program, Lahore.	Provincial Public Health Reference Lab, Punjab AIDS Control Program, Lahore.	Hasnain Javed, Abida Bano,Fuzail Ahmed, Laiba, Warda Fatima	https://www.gisaid.org/	?	?	2022-03-24	?
hCoV-19/Pakistan/PB-PPHRL-PACP-36/2022	betacoronavirus	EPI_ISL_11333348	?	2022-02-05	Asia	Pakistan	Punjab	Lahore	Asia	Pakistan	Punjab	genome	28463	Human	25	Female	?	BA.2	GR	Provincial Public Health Reference Lab, Punjab AIDS Control Program, Lahore.	Provincial Public Health Reference Lab, Punjab AIDS Control Program, Lahore.	Hasnain Javed, Abida Bano, Fuzail Ahmed, Laiba, Warda Fatima	https://www.gisaid.org/	?	?	2022-03-24	?
hCoV-19/Pakistan/PB-PPHRL-PACP-37/2022	betacoronavirus	EPI_ISL_11333350	?	2022-02-10	Asia	Pakistan	Punjab	Lahore	Asia	Pakistan	Punjab	genome	27748	Human	40	Female	?	BA.1.1	GRA	Provincial Public Health Reference Lab, Punjab AIDS Control Program, Lahore.	Provincial Public Health Reference Lab, Punjab AIDS Control Program, Lahore.	Hasnain Javed, Abida Bano, Fuzail Ahmed, Laiba, Warda Fatima	https://www.gisaid.org/	?	?	2022-03-24	?
hCoV-19/Pakistan/PB-PPHRL-PACP-38/2022	betacoronavirus	EPI_ISL_11333352	?	2022-02-08	Asia	Pakistan	Punjab	Lahore	Asia	Pakistan	Punjab	genome	27673	Human	43	Female	?	BA.1.1	G	Provincial Public Health Reference Lab, Punjab AIDS Control Program, Lahore.	Provincial Public Health Reference Lab, Punjab AIDS Control Program, Lahore.	Hasnain Javed, Abida Bano, Fuzail Ahmed, Laiba, Warda Fatima	https://www.gisaid.org/	?	?	2022-03-24	?
hCoV-19/Pakistan/PB-PPHRL-PACP-39/2022	betacoronavirus	EPI_ISL_11333353	?	2022-02-24	Asia	Pakistan	Punjab	Lahore	Asia	Pakistan	Punjab	genome	27895	Human	14	Female	?	BA.1.1	GRA	Provincial Public Health Reference Lab, Punjab AIDS Control Program, Lahore.	Provincial Public Health Reference Lab, Punjab AIDS Control Program, Lahore.	Hasnain Javed, Abida Bano, Fuzail Ahmed, Laiba, Warda Fatima	https://www.gisaid.org/	?	?	2022-03-24	?
hCoV-19/Pakistan/PB-PPHRL-PACP-40/2022	betacoronavirus	EPI_ISL_11333412	?	2022-02-24	Asia	Pakistan	Punjab	Lahore	Asia	Pakistan	Punjab	genome	28305	Human	4	Female	?	BA.1	G	Provincial Public Health Reference Lab, Punjab AIDS Control Program, Lahore.	Provincial Public Health Reference Lab, Punjab AIDS Control Program, Lahore.	Hasnain Javed, Abida Bano, Fuzail Ahmed, Laiba, Warda Fatima	https://www.gisaid.org/	?	?	2022-03-24	?
hCoV-19/Pakistan/PB-PPHRL-PACP-41/2022	betacoronavirus	EPI_ISL_11333431	?	2022-02-24	Asia	Pakistan	Punjab	Lahore	Asia	Pakistan	Punjab	genome	29130	Human	50	Female	?	BA.1.1	GR	Provincial Public Health Reference Lab, Punjab AIDS Control Program, Lahore.	Provincial Public Health Reference Lab, Punjab AIDS Control Program, Lahore.	Hasnain Javed, Abida Bano, Fuzail Ahmed, Laiba, Warda Fatima	https://www.gisaid.org/	?	?	2022-03-24	?
hCoV-19/Pakistan/PB-PPHRL-43/2022	betacoronavirus	EPI_ISL_11370184	?	2022-02-22	Asia	Pakistan	Punjab	Lahore	Asia	Pakistan	Punjab	genome	29727	Human	72	Male	?	BA.2	GRA	Provincial Public Health Reference Lab, Punjab AIDS Control Program, Lahore	Provincial Public Health Reference Lab, Punjab AIDS Control Program, Lahore	Hasnain Javed, Abida Bano, Fuzail Ahmad, Laiba, Warda Fatima	https://www.gisaid.org/	?	?	2022-03-25	?
hCoV-19/Pakistan/PB-PPHRL-44/2022	betacoronavirus	EPI_ISL_11370186	?	2022-02-20	Asia	Pakistan	Punjab	Lahore	Asia	Pakistan	Punjab	genome	29415	Human	37	Male	?	BA.2	GR	Provincial Public Health Reference Lab, Punjab AIDS Control Program, Lahore	Provincial Public Health Reference Lab, Punjab AIDS Control Program, Lahore	Hasnain Javed, Abida Bano, Fuzail Ahmad, Laiba, Warda Fatima	https://www.gisaid.org/	?	?	2022-03-25	?
hCoV-19/Pakistan/PB-PPHRL-45/2022	betacoronavirus	EPI_ISL_11370187	?	2022-02-20	Asia	Pakistan	Punjab	Lahore	Asia	Pakistan	Punjab	genome	29102	Human	36	Female	?	BA.2	GR	Provincial Public Health Reference Lab, Punjab AIDS Control Program, Lahore	Provincial Public Health Reference Lab, Punjab AIDS Control Program, Lahore	Hasnain Javed, Abida Bano, Fuzail Ahmad, Laiba, Warda Fatima	https://www.gisaid.org/	?	?	2022-03-25	?
hCoV-19/Pakistan/PB-PPHRL-46/2022	betacoronavirus	EPI_ISL_11370272	?	2022-02-18	Asia	Pakistan	Punjab	Lahore	Asia	Pakistan	Punjab	genome	29675	Human	2	Female	?	BA.1.1	GRA	Provincial Public Health Reference Lab, Punjab AIDS Control Program, Lahore	Provincial Public Health Reference Lab, Punjab AIDS Control Program, Lahore	Hasnain Javed, Abida Bano, Fuzail Ahmad, Laiba, Warda Fatima	https://www.gisaid.org/	?	?	2022-03-25	?
hCoV-19/Pakistan/NIH-B39-S1/2022	betacoronavirus	EPI_ISL_11378288	?	2022-02-21	Asia	Pakistan	Peshawar		Asia	Pakistan	Peshawar	genome	29825	Human	unknown	Male	?	BA.2	GRA	Public Health Reference Lab, Khyber Medical University (PHRL-KP)	Department of Virology	Massab Umair, Aamer Ikram, Muhammad Salman, Zaira Rehman, Muhammad Ammar, Syed Adnan Haider, Nazish Badar, Abdul Ahad, Hamza Ahmed Mirza, Muhammad Zakria, Asif Ali, Yasar Mehmood Yousafzai, Ishaq Khan, Sami Siraj, Samuel Sims and Katherine Edington	https://www.gisaid.org/	?	?	2022-03-25	?
hCoV-19/Pakistan/NIH-B39-S2/2022	betacoronavirus	EPI_ISL_11378289	?	2022-02-21	Asia	Pakistan	Peshawar		Asia	Pakistan	Peshawar	genome	29781	Human	unknown	Male	?	BA.2	GRA	Public Health Reference Lab, Khyber Medical University (PHRL-KP)	Department of Virology	Massab Umair, Aamer Ikram, Muhammad Salman, Zaira Rehman, Muhammad Ammar, Syed Adnan Haider, Nazish Badar, Abdul Ahad, Hamza Ahmed Mirza, Muhammad Zakria, Asif Ali, Yasar Mehmood Yousafzai, Ishaq Khan, Sami Siraj, Samuel Sims and Katherine Edington	https://www.gisaid.org/	?	?	2022-03-25	?
hCoV-19/Pakistan/NIH-B39-S3/2022	betacoronavirus	EPI_ISL_11378290	?	2022-02-21	Asia	Pakistan	Peshawar		Asia	Pakistan	Peshawar	genome	29764	Human	unknown	Female	?	BA.2	GRA	Public Health Reference Lab, Khyber Medical University (PHRL-KP)	Department of Virology	Massab Umair, Aamer Ikram, Muhammad Salman, Zaira Rehman, Muhammad Ammar, Syed Adnan Haider, Nazish Badar, Abdul Ahad, Hamza Ahmed Mirza, Muhammad Zakria, Asif Ali, Yasar Mehmood Yousafzai, Ishaq Khan, Sami Siraj, Samuel Sims and Katherine Edington	https://www.gisaid.org/	?	?	2022-03-25	?
hCoV-19/Pakistan/NIH-B39-S4/2022	betacoronavirus	EPI_ISL_11378291	?	2022-02-21	Asia	Pakistan	Peshawar		Asia	Pakistan	Peshawar	genome	29764	Human	unknown	Male	?	BA.2	GRA	Public Health Reference Lab, Khyber Medical University (PHRL-KP)	Department of Virology	Massab Umair, Aamer Ikram, Muhammad Salman, Zaira Rehman, Muhammad Ammar, Syed Adnan Haider, Nazish Badar, Abdul Ahad, Hamza Ahmed Mirza, Muhammad Zakria, Asif Ali, Yasar Mehmood Yousafzai, Ishaq Khan, Sami Siraj, Samuel Sims and Katherine Edington	https://www.gisaid.org/	?	?	2022-03-25	?
hCoV-19/Pakistan/NIH-B39-S5/2022	betacoronavirus	EPI_ISL_11378292	?	2022-02-21	Asia	Pakistan	Peshawar		Asia	Pakistan	Peshawar	genome	29764	Human	unknown	Male	?	BA.2	GRA	Public Health Reference Lab, Khyber Medical University (PHRL-KP)	Department of Virology	Massab Umair, Aamer Ikram, Muhammad Salman, Zaira Rehman, Muhammad Ammar, Syed Adnan Haider, Nazish Badar, Abdul Ahad, Hamza Ahmed Mirza, Muhammad Zakria, Asif Ali, Yasar Mehmood Yousafzai, Ishaq Khan, Sami Siraj, Samuel Sims and Katherine Edington	https://www.gisaid.org/	?	?	2022-03-25	?
hCoV-19/Pakistan/NIH-B39-S6/2022	betacoronavirus	EPI_ISL_11378293	?	2022-02-21	Asia	Pakistan	Peshawar		Asia	Pakistan	Peshawar	genome	29764	Human	unknown	Male	?	BA.2	GRA	Public Health Reference Lab, Khyber Medical University (PHRL-KP)	Department of Virology	Massab Umair, Aamer Ikram, Muhammad Salman, Zaira Rehman, Muhammad Ammar, Syed Adnan Haider, Nazish Badar, Abdul Ahad, Hamza Ahmed Mirza, Muhammad Zakria, Asif Ali, Yasar Mehmood Yousafzai, Ishaq Khan, Sami Siraj, Samuel Sims and Katherine Edington	https://www.gisaid.org/	?	?	2022-03-25	?
hCoV-19/Pakistan/NIH-B39-S7/2022	betacoronavirus	EPI_ISL_11378294	?	2022-02-21	Asia	Pakistan	Peshawar		Asia	Pakistan	Peshawar	genome	29764	Human	unknown	Male	?	BA.2	GRA	Public Health Reference Lab, Khyber Medical University (PHRL-KP)	Department of Virology	Massab Umair, Aamer Ikram, Muhammad Salman, Zaira Rehman, Muhammad Ammar, Syed Adnan Haider, Nazish Badar, Abdul Ahad, Hamza Ahmed Mirza, Muhammad Zakria, Asif Ali, Yasar Mehmood Yousafzai, Ishaq Khan, Sami Siraj, Samuel Sims and Katherine Edington	https://www.gisaid.org/	?	?	2022-03-25	?
hCoV-19/Pakistan/NIH-B39-S8/2022	betacoronavirus	EPI_ISL_11378295	?	2022-02-21	Asia	Pakistan	Peshawar		Asia	Pakistan	Peshawar	genome	29765	Human	unknown	Female	?	BA.2	GRA	Public Health Reference Lab, Khyber Medical University (PHRL-KP)	Department of Virology	Massab Umair, Aamer Ikram, Muhammad Salman, Zaira Rehman, Muhammad Ammar, Syed Adnan Haider, Nazish Badar, Abdul Ahad, Hamza Ahmed Mirza, Muhammad Zakria, Asif Ali, Yasar Mehmood Yousafzai, Ishaq Khan, Sami Siraj, Samuel Sims and Katherine Edington	https://www.gisaid.org/	?	?	2022-03-25	?
hCoV-19/Pakistan/NIH-B39-S9/2022	betacoronavirus	EPI_ISL_11378296	?	2022-02-21	Asia	Pakistan	Peshawar		Asia	Pakistan	Peshawar	genome	29764	Human	unknown	Male	?	BA.2	GRA	Public Health Reference Lab, Khyber Medical University (PHRL-KP)	Department of Virology	Massab Umair, Aamer Ikram, Muhammad Salman, Zaira Rehman, Muhammad Ammar, Syed Adnan Haider, Nazish Badar, Abdul Ahad, Hamza Ahmed Mirza, Muhammad Zakria, Asif Ali, Yasar Mehmood Yousafzai, Ishaq Khan, Sami Siraj, Samuel Sims and Katherine Edington	https://www.gisaid.org/	?	?	2022-03-25	?
hCoV-19/Pakistan/NIH-B39-S10/2022	betacoronavirus	EPI_ISL_11378297	?	2022-02-21	Asia	Pakistan	Peshawar		Asia	Pakistan	Peshawar	genome	29764	Human	unknown	Male	?	BA.2	GRA	Public Health Reference Lab, Khyber Medical University (PHRL-KP)	Department of Virology	Massab Umair, Aamer Ikram, Muhammad Salman, Zaira Rehman, Muhammad Ammar, Syed Adnan Haider, Nazish Badar, Abdul Ahad, Hamza Ahmed Mirza, Muhammad Zakria, Asif Ali, Yasar Mehmood Yousafzai, Ishaq Khan, Sami Siraj, Samuel Sims and Katherine Edington	https://www.gisaid.org/	?	?	2022-03-25	?
hCoV-19/Pakistan/NIH-B39-S11/2022	betacoronavirus	EPI_ISL_11378298	?	2022-03-09	Asia	Pakistan			Asia	Pakistan		genome	29711	Human	unknown	unknown	?	BA.2	GRA	Department of Virology	Department of Virology	Massab Umair, Aamer Ikram, Muhammad Salman, Zaira Rehman, Muhammad Ammar, Syed Adnan Haider, Nazish Badar, Abdul Ahad, Hamza Ahmed Mirza, Samuel Sims and Katherine Edington	https://www.gisaid.org/	?	?	2022-03-25	?
hCoV-19/Pakistan/NIH-B39-S12/2022	betacoronavirus	EPI_ISL_11378299	?	2022-03-09	Asia	Pakistan			Asia	Pakistan		genome	29765	Human	unknown	unknown	?	BA.2	GRA	Department of Virology	Department of Virology	Massab Umair, Aamer Ikram, Muhammad Salman, Zaira Rehman, Muhammad Ammar, Syed Adnan Haider, Nazish Badar, Abdul Ahad, Hamza Ahmed Mirza, Muhammad Zakria, Asif Ali, Yasar Mehmood Yousafzai, Ishaq Khan, Sami Siraj, Samuel Sims and Katherine Edington	https://www.gisaid.org/	?	?	2022-03-25	?
hCoV-19/Pakistan/NIH-B39-S13/2022	betacoronavirus	EPI_ISL_11378300	?	2022-03-09	Asia	Pakistan			Asia	Pakistan		genome	29765	Human	unknown	unknown	?	BA.2	GRA	Department of Virology	Department of Virology	Massab Umair, Aamer Ikram, Muhammad Salman, Zaira Rehman, Muhammad Ammar, Syed Adnan Haider, Nazish Badar, Abdul Ahad, Hamza Ahmed Mirza, Muhammad Zakria, Asif Ali, Yasar Mehmood Yousafzai, Ishaq Khan, Sami Siraj, Samuel Sims and Katherine Edington	https://www.gisaid.org/	?	?	2022-03-25	?
hCoV-19/Pakistan/NIH-B39-S14/2022	betacoronavirus	EPI_ISL_11378301	?	2022-02-16	Asia	Pakistan	Mirpur		Asia	Pakistan	Mirpur	genome	29781	Human	17	Male	?	BA.2	GRA	PCR Laboratory, Divisional Head Quarters Teaching Hospital	Department of Virology	Massab Umair, Aamer Ikram, Muhammad Salman, Zaira Rehman, Muhammad Ammar, Syed Adnan Haider, Nazish Badar, Abdul Ahad, Hamza Ahmed Mirza, Shahjahan Tabussam, Samuel Sims and Katherine Edington	https://www.gisaid.org/	?	?	2022-03-25	?
hCoV-19/Pakistan/NIH-B39-S15/2022	betacoronavirus	EPI_ISL_11378302	?	2022-02-28	Asia	Pakistan	Mirpur		Asia	Pakistan	Mirpur	genome	29526	Human	70	Female	?	BA.2	GR	PCR Laboratory, Divisional Head Quarters Teaching Hospital	Department of Virology	Massab Umair, Aamer Ikram, Muhammad Salman, Zaira Rehman, Muhammad Ammar, Syed Adnan Haider, Nazish Badar, Abdul Ahad, Hamza Ahmed Mirza, Shahjahan Tabussam, Samuel Sims and Katherine Edington	https://www.gisaid.org/	?	?	2022-03-25	?
hCoV-19/Pakistan/NIH-B39-S16/2022	betacoronavirus	EPI_ISL_11378303	?	2022-01-28	Asia	Pakistan	Mirpur		Asia	Pakistan	Mirpur	genome	29764	Human	10	Female	?	BA.2	GRA	PCR Laboratory, Divisional Head Quarters Teaching Hospital	Department of Virology	Massab Umair, Aamer Ikram, Muhammad Salman, Zaira Rehman, Muhammad Ammar, Syed Adnan Haider, Nazish Badar, Abdul Ahad, Hamza Ahmed Mirza, Shahjahan Tabussam, Samuel Sims and Katherine Edington	https://www.gisaid.org/	?	?	2022-03-25	?
hCoV-19/Pakistan/NIH-B39-S17/2022	betacoronavirus	EPI_ISL_11378304	?	2022-02-12	Asia	Pakistan	Mirpur		Asia	Pakistan	Mirpur	genome	29764	Human	21	Male	?	BA.2	GRA	PCR Laboratory, Divisional Head Quarters Teaching Hospital	Department of Virology	Massab Umair, Aamer Ikram, Muhammad Salman, Zaira Rehman, Muhammad Ammar, Syed Adnan Haider, Nazish Badar, Abdul Ahad, Hamza Ahmed Mirza, Shahjahan Tabussam, Samuel Sims and Katherine Edington	https://www.gisaid.org/	?	?	2022-03-25	?
hCoV-19/Pakistan/NIH-B39-S18/2022	betacoronavirus	EPI_ISL_11378305	?	2022-01-28	Asia	Pakistan	Mirpur		Asia	Pakistan	Mirpur	genome	29781	Human	18	Male	?	BA.2	GRA	PCR Laboratory, Divisional Head Quarters Teaching Hospital	Department of Virology	Massab Umair, Aamer Ikram, Muhammad Salman, Zaira Rehman, Muhammad Ammar, Syed Adnan Haider, Nazish Badar, Abdul Ahad, Hamza Ahmed Mirza, Shahjahan Tabussam, Samuel Sims and Katherine Edington	https://www.gisaid.org/	?	?	2022-03-25	?
hCoV-19/Pakistan/NIH-B39-S19/2022	betacoronavirus	EPI_ISL_11378306	?	2022-02-07	Asia	Pakistan	Mirpur		Asia	Pakistan	Mirpur	genome	29765	Human	32	Female	?	BA.2	GRA	PCR Laboratory, Divisional Head Quarters Teaching Hospital	Department of Virology	Massab Umair, Aamer Ikram, Muhammad Salman, Zaira Rehman, Muhammad Ammar, Syed Adnan Haider, Nazish Badar, Abdul Ahad, Hamza Ahmed Mirza, Shahjahan Tabussam, Samuel Sims and Katherine Edington	https://www.gisaid.org/	?	?	2022-03-25	?
hCoV-19/Pakistan/NIH-B39-S20/2022	betacoronavirus	EPI_ISL_11378307	?	2022-02-28	Asia	Pakistan	Mirpur		Asia	Pakistan	Mirpur	genome	29764	Human	60	Female	?	BA.2	GRA	PCR Laboratory, Divisional Head Quarters Teaching Hospital	Department of Virology	Massab Umair, Aamer Ikram, Muhammad Salman, Zaira Rehman, Muhammad Ammar, Syed Adnan Haider, Nazish Badar, Abdul Ahad, Hamza Ahmed Mirza, Shahjahan Tabussam, Samuel Sims and Katherine Edington	https://www.gisaid.org/	?	?	2022-03-25	?
hCoV-19/Pakistan/PB-PPHRL-48/2022	betacoronavirus	EPI_ISL_11384449	?	2022-01-30	Asia	Pakistan	Punjab	Lahore	Asia	Pakistan	Punjab	genome	28834	Human	34	Female	?	BA.2	GRA	Provincial Public Health Reference Lab, Punjab AIDS Control Program, Lahore	Provincial Public Health Reference Lab, Punjab AIDS Control Program, Lahore	Hasnain Javed, Abida Bano, Fuzail Ahmad, Laiba, Warda Fatima	https://www.gisaid.org/	?	?	2022-03-25	?
hCoV-19/Pakistan/PB-PPHRL-49/2022	betacoronavirus	EPI_ISL_11385204	?	2022-02-25	Asia	Pakistan	Punjab	Lahore	Asia	Pakistan	Punjab	genome	19663	Human	2	Female	?	BA.1.1.6	GRA	Provincial Public Health Reference Lab, Punjab AIDS Control Program, Lahore	Provincial Public Health Reference Lab, Punjab AIDS Control Program, Lahore	Hasnain Javed, Abida Bano, Fuzail Ahmad, Laiba, Warda Fatima	https://www.gisaid.org/	?	?	2022-03-25	?
hCoV-19/Pakistan/PB-PPHRL-50/2022	betacoronavirus	EPI_ISL_11385210	?	2022-02-25	Asia	Pakistan	Punjab	Lahore	Asia	Pakistan	Punjab	genome	25340	Human	2	Female	?	BA.2.65	G	Provincial Public Health Reference Lab, Punjab AIDS Control Program, Lahore	Provincial Public Health Reference Lab, Punjab AIDS Control Program, Lahore	Hasnain Javed, Abida Bano, Fuzail Ahmad, Laiba, Warda Fatima	https://www.gisaid.org/	?	?	2022-03-25	?
hCoV-19/Pakistan/PB-PPHRL-51/2022	betacoronavirus	EPI_ISL_11385350	?	2022-01-03	Asia	Pakistan	Punjab	Lahore	Asia	Pakistan	Punjab	genome	24320	Human	37	Female	?	BA.1.1.6	G	Provincial Public Health Reference Lab, Punjab AIDS Control Program, Lahore	Provincial Public Health Reference Lab, Punjab AIDS Control Program, Lahore	Hasnain Javed, Abida Bano, Fuzail Ahmad, Laiba, Warda Fatima	https://www.gisaid.org/	?	?	2022-03-25	?
hCoV-19/Pakistan/PB-PPHRL-11/2022	betacoronavirus	EPI_ISL_11386035	?	2022-02-25	Asia	Pakistan	Punjab	Lahore	Asia	Pakistan	Punjab	genome	24111	Human	32	Male	?	BA.1	G	Provincial Public Health Reference Lab, Punjab AIDS Control Program, Lahore	Provincial Public Health Reference Lab, Punjab AIDS Control Program, Lahore	Hasnain Javed, Abida Bano, Fuzail Ahmad, Laiba	https://www.gisaid.org/	?	?	2022-03-25	?
hCoV-19/Pakistan/PB-PPHRL-12/2022	betacoronavirus	EPI_ISL_11387728	?	2022-02-18	Asia	Pakistan	Punjab	Lahore	Asia	Pakistan	Punjab	genome	29675	Human	53	Male	?	BA.1.1	GRA	Provincial Public Health Reference Lab, Punjab AIDS Control Program, Lahore	Provincial Public Health Reference Lab, Punjab AIDS Control Program, Lahore	Hasnain Javed, Abida Bano, Fuzail Ahmad, Laiba	https://www.gisaid.org/	?	?	2022-03-25	?
hCoV-19/Pakistan/PB-PPHRL-13/2022	betacoronavirus	EPI_ISL_11390023	?	2022-02-04	Asia	Pakistan	Punjab	Lahore	Asia	Pakistan	Punjab	genome	25783	Human	66	Male	?	BA.1.1	G	Provincial Public Health Reference Lab, Punjab AIDS Control Program, Lahore	Provincial Public Health Reference Lab, Punjab AIDS Control Program, Lahore	Hasnain Javed, Abida Bano, Fuzail Ahmad, Laiba	https://www.gisaid.org/	?	?	2022-03-25	?
hCoV-19/Pakistan/PB-PPHRL-14/2022	betacoronavirus	EPI_ISL_11402573	?	2022-02-03	Asia	Pakistan	Punjab	Lahore	Asia	Pakistan	Punjab	genome	28634	Human	12	Female	?	BA.2	GRA	Provincial Public Health Reference Lab, Punjab AIDS Control Program, Lahore	Provincial Public Health Reference Lab, Punjab AIDS Control Program, Lahore	Hasnain Javed, Abida Bano, Fuzail Ahmad, Laiba	https://www.gisaid.org/	?	?	2022-03-25	?
hCoV-19/Pakistan/PB-PPHRL-15/2022	betacoronavirus	EPI_ISL_11402744	?	2022-01-29	Asia	Pakistan	Punjab	Lahore	Asia	Pakistan	Punjab	genome	29444	Human	45	Male	?	BA.1.1	G	Provincial Public Health Reference Lab, Punjab AIDS Control Program, Lahore	Provincial Public Health Reference Lab, Punjab AIDS Control Program, Lahore	Hasnain Javed, Abida Bano, Fuzail Ahmad, Laiba	https://www.gisaid.org/	?	?	2022-03-25	?
hCoV-19/Pakistan/PB-PPHRL-16/2022	betacoronavirus	EPI_ISL_11402758	?	2022-02-22	Asia	Pakistan	Punjab	Lahore	Asia	Pakistan	Punjab	genome	29727	Human	8	Male	?	BA.2	GRA	Provincial Public Health Reference Lab, Punjab AIDS Control Program, Lahore	Provincial Public Health Reference Lab, Punjab AIDS Control Program, Lahore	Hasnain Javed, Abida Bano, Fuzail Ahmad, Laiba	https://www.gisaid.org/	?	?	2022-03-25	?
hCoV-19/Pakistan/PB-PPHRL-17/2022	betacoronavirus	EPI_ISL_11403034	?	2022-02-20	Asia	Pakistan	Punjab	Lahore	Asia	Pakistan	Punjab	genome	28834	Human	27	Female	?	BA.2	GRA	Provincial Public Health Reference Lab, Punjab AIDS Control Program, Lahore	Provincial Public Health Reference Lab, Punjab AIDS Control Program, Lahore	Hasnain Javed, Abida Bano, Fuzail Ahmad, Laiba	https://www.gisaid.org/	?	?	2022-03-25	?
hCoV-19/Pakistan/PB-PPHRL-18/2022	betacoronavirus	EPI_ISL_11403084	?	2022-02-21	Asia	Pakistan	Punjab	Lahore	Asia	Pakistan	Punjab	genome	25340	Human	24	Male	?	BA.2.65	G	Provincial Public Health Reference Lab, Punjab AIDS Control Program, Lahore	Provincial Public Health Reference Lab, Punjab AIDS Control Program, Lahore	Hasnain Javed, Abida Bano, Fuzail Ahmad, Laiba	https://www.gisaid.org/	?	?	2022-03-25	?
hCoV-19/Pakistan/PB-PPHRL-19/2022	betacoronavirus	EPI_ISL_11403361	?	2022-02-10	Asia	Pakistan	Punjab	Lahore	Asia	Pakistan	Punjab	genome	24320	Human	5	Male	?	BA.1.1.6	G	Provincial Public Health Reference Lab, Punjab AIDS Control Program, Lahore	Provincial Public Health Reference Lab, Punjab AIDS Control Program, Lahore	Hasnain Javed, Abida Bano, Fuzail Ahmad, Laiba	https://www.gisaid.org/	?	?	2022-03-25	?
hCoV-19/Pakistan/PB-PPHRL-PACP-20/2022	betacoronavirus	EPI_ISL_11403527	?	2022-02-08	Asia	Pakistan	Punjab	Lahore	Asia	Pakistan	Punjab	genome	24652	Human	47	Female	?	BA.2	G	Provincial Public Health Reference Lab, Punjab AIDS Control Program, Lahore	Provincial Public Health Reference Lab, Punjab AIDS Control Program, Lahore	Hasnain Javed, Abida Bano, Fuzail Ahmad, Laiba	https://www.gisaid.org/	?	?	2022-03-25	?
hCoV-19/Pakistan/PB-PPHRL-PACP-31/2022	betacoronavirus	EPI_ISL_11403607	?	2022-02-08	Asia	Pakistan	Punjab	Lahore	Asia	Pakistan	Punjab	genome	29695	Human	40	Male	?	BA.2	G	Provincial Public Health Reference Lab, Punjab AIDS Control Program, Lahore	Provincial Public Health Reference Lab, Punjab AIDS Control Program, Lahore	Hasnain Javed, Abida Bano, Fuzail Ahmad, Laiba	https://www.gisaid.org/	?	?	2022-03-25	?
hCoV-19/env/Pakistan/IDRL-AKU-KHI-PK-KH-S4-013-S51/2022	betacoronavirus	EPI_ISL_11519642	?	2022-01-20	Asia	Pakistan	Karachi		Asia	Pakistan	Karachi	genome	29755	Environment	unknown	unknown	?	BA.1	GRA	Infectious Diseases Research Laboratory, Department of Pediatrics and Child Health	Infectious Diseases Research Laboratory, Department of Pediatrics and Child Health	Imran Nisar, Waqasuddin Khan, Furqan Kabir, Fatima Aziz, Samiah Kanwar, Adil Kalam, Sehrish Munir, Nadia Ansari, Usma Mehmood, Abdul Momin Kazi, M. Masroor Alam, Fyezah Jehan	https://www.gisaid.org/	?	?	2022-03-29	?
hCoV-19/env/Pakistan/IDRL-AKU-KHI-PK-KH-S3-017-S49/2022	betacoronavirus	EPI_ISL_11519643	?	2022-01-18	Asia	Pakistan	Karachi		Asia	Pakistan	Karachi	genome	29749	Environment	unknown	unknown	?	Unassigned	GRA	Infectious Diseases Research Laboratory, Department of Pediatrics and Child Health	Infectious Diseases Research Laboratory, Department of Pediatrics and Child Health	Imran Nisar, Waqasuddin Khan, Furqan Kabir, Fatima Aziz, Samiah Kanwar, Adil Kalam, Sehrish Munir, Nadia Ansari, Usma Mehmood, Abdul Momin Kazi, M. Masroor Alam, Fyezah Jehan	https://www.gisaid.org/	?	?	2022-03-29	?
hCoV-19/env/Pakistan/IDRL-AKU-KHI-PK-KH-S1-061-S50/2022	betacoronavirus	EPI_ISL_11519646	?	2022-01-18	Asia	Pakistan	Karachi		Asia	Pakistan	Karachi	genome	29746	Environment	unknown	unknown	?	Unassigned	GRA	Infectious Diseases Research Laboratory, Department of Pediatrics and Child Health	Infectious Diseases Research Laboratory, Department of Pediatrics and Child Health	Imran Nisar, Waqasuddin Khan, Furqan Kabir, Fatima Aziz, Samiah Kanwar, Adil Kalam, Sehrish Munir, Nadia Ansari, Usma Mehmood, Abdul Momin Kazi, M. Masroor Alam, Fyezah Jehan	https://www.gisaid.org/	?	?	2022-03-29	?
hCoV-19/env/Pakistan/IDRL-AKU-KHI-PK-KH-S2-059-S40/2022	betacoronavirus	EPI_ISL_11519648	?	2022-01-10	Asia	Pakistan	Karachi		Asia	Pakistan	Karachi	genome	29746	Environment	unknown	unknown	?	BA.1	GRA	Infectious Diseases Research Laboratory, Department of Pediatrics and Child Health	Infectious Diseases Research Laboratory, Department of Pediatrics and Child Health	Imran Nisar, Furqan Kabir, Waqasuddin Khan, Samiah Kanwar, Fatima Aziz, Adil Kalam, Sehrish Munir, Nadia Ansari, Usma Mehmood, Abdul Momin Kazi, M. Masroor Alam, Fyezah Jehan	https://www.gisaid.org/	?	?	2022-03-29	?
hCoV-19/env/Pakistan/IDRL-AKU-KHI-PK-KH-S2-052-S46/2021	betacoronavirus	EPI_ISL_11519651	?	2021-12-15	Asia	Pakistan	Karachi		Asia	Pakistan	Karachi	genome	29028	Environment	unknown	unknown	?	Unassigned	GRA	Infectious Diseases Research Laboratory, Department of Pediatrics and Child Health	Infectious Diseases Research Laboratory, Department of Pediatrics and Child Health	Imran Nisar, Furqan Kabir, Waqasuddin Khan, Samiah Kanwar, Fatima Aziz, Adil Kalam, Sehrish Munir, Nadia Ansari, Usma Mehmood, Abdul Momin Kazi, M. Masroor Alam, Fyezah Jehan	https://www.gisaid.org/	?	?	2022-03-29	?
hCoV-19/Pakistan/NIH-B40-S16/2021	betacoronavirus	EPI_ISL_11696760	?	2021-12-20	Asia	Pakistan	Islamabad		Asia	Pakistan	Islamabad	genome	29801	Human	45	Male	?	BA.1.15.1	GRA	Department of Virology	Department of Virology	Massab Umair, Aamer Ikram, Muhammad Salman, Zaira Rehman, Muhammad Ammar, Syed Adnan Haider, Nazish Badar, Abdul Ahad and Hamza Ahmed Mirza	https://www.gisaid.org/	?	?	2022-04-02	?
hCoV-19/Pakistan/NIH-B40-S20/2021	betacoronavirus	EPI_ISL_11696763	?	2021-12-20	Asia	Pakistan	Islamabad		Asia	Pakistan	Islamabad	genome	29787	Human	47	Male	?	BA.1.15.1	GRA	Department of Virology	Department of Virology	Massab Umair, Aamer Ikram, Muhammad Salman, Zaira Rehman, Muhammad Ammar, Syed Adnan Haider, Nazish Badar, Abdul Ahad and Hamza Ahmed Mirza	https://www.gisaid.org/	?	?	2022-04-02	?
hCoV-19/Pakistan/B5-S11/2022	betacoronavirus	EPI_ISL_11725963	?	2022-01-28	Asia	Pakistan	Gilgit Baltistan		Asia	Pakistan	Gilgit Baltistan	genome	29816	Human	45	Male	?	BA.1.1	GRA	COVID-19 PCR Laboratory PHQ Hospital	National Institute of Health Pakistan Virology	Nazish Badar, Aamer Ikram, Muhammad Salman, Massab Umair, Abdul Ahad, Hamza Ahmed Mirza, â€ªPeter M. Thielen, Qasim Ali, Abdul Latif and Mumtaz Hassan (Funding support NIH Fogarty Training Grant, USA)	https://www.gisaid.org/	?	?	2022-04-04	?
hCoV-19/Pakistan/B5-S9/2022	betacoronavirus	EPI_ISL_11725995	?	2022-01-29	Asia	Pakistan	Gilgit Baltistan		Asia	Pakistan	Gilgit Baltistan	genome	29830	Human	38	Male	?	BA.1.1	GRA	COVID-19 PCR Laboratory PHQ Hospital	National Institute of Health Pakistan Virology	Nazish Badar, Aamer Ikram, Muhammad Salman, Massab Umair, Abdul Ahad, Hamza Ahmed Mirza, â€ªPeter M. Thielen, Qasim Ali, Abdul Latif and Mumtaz Hassan (Funding support NIH Fogarty Training Grant, USA)	https://www.gisaid.org/	?	?	2022-04-04	?
hCoV-19/Pakistan/B5-S10/2022	betacoronavirus	EPI_ISL_11728012	?	2022-02-02	Asia	Pakistan	Gilgit Baltistan		Asia	Pakistan	Gilgit Baltistan	genome	29833	Human	30	Male	?	BA.1.1	GRA	COVID-19 PCR Laboratory PHQ Hospital	National Institute of Health Pakistan Virology	Nazish Badar, Aamer Ikram, Muhammad Salman, Massab Umair, Abdul Ahad, Hamza Ahmed Mirza, â€ªPeter M. Thielen, Qasim Ali, Abdul Latif and Mumtaz Hassan (Funding support NIH Fogarty Training Grant, USA)	https://www.gisaid.org/	?	?	2022-04-04	?
hCoV-19/Pakistan/B5-S8/2022	betacoronavirus	EPI_ISL_11729182	?	2022-02-01	Asia	Pakistan	Gilgit Baltistan		Asia	Pakistan	Gilgit Baltistan	genome	29833	Human	55	Male	?	BA.1.1	GRA	COVID-19 PCR Laboratory PHQ Hospital	National Institute of Health Pakistan Virology	Nazish Badar, Aamer Ikram, Muhammad Salman, Massab Umair, Abdul Ahad, Hamza Ahmed Mirza, â€ªPeter M. Thielen, Qasim Ali, Abdul Latif and Mumtaz Hassan (Funding support NIH Fogarty Training Grant, USA)	https://www.gisaid.org/	?	?	2022-04-04	?
hCoV-19/Pakistan/B5-S1/2022	betacoronavirus	EPI_ISL_11732331	?	2022-02-10	Asia	Pakistan	Zhob		Asia	Pakistan	Zhob	genome	29850	Human	37	Male	?	BA.2	GRA	Fatima Jinnah General & Chest Hospital Quetta	National Institute of Health Pakistan Virology	Nazish Badar, Aamer Ikram, Muhammad Salman, Massab Umair, Abdul Ahad, Hamza Ahmed Mirza, Peter M. Thielen, Qasim Ali, Nasir Sheikh, Malala Panezai, Farah Sabeen, Momina butt (Funding support NIH Fogarty Training Grant, USA)	https://www.gisaid.org/	?	?	2022-04-04	?
hCoV-19/Pakistan/B5-S2/2022	betacoronavirus	EPI_ISL_11732374	?	2022-02-10	Asia	Pakistan	Killa Saifullah		Asia	Pakistan	Killa Saifullah	genome	29784	Human	50	Male	?	BA.2	GRA	Fatima Jinnah General & Chest Hospital Quetta	National Institute of Health Pakistan Virology	Nazish Badar, Aamer Ikram, Muhammad Salman, Massab Umair, Abdul Ahad, Hamza Ahmed Mirza, Peter M. Thielen, Qasim Ali, Nasir Sheikh, Malala Panezai, Farah Sabeen, Momina butt (Funding support NIH Fogarty Training Grant, USA)	https://www.gisaid.org/	?	?	2022-04-04	?
hCoV-19/Pakistan/B5-S3/2022	betacoronavirus	EPI_ISL_11732464	?	2022-02-12	Asia	Pakistan	Quetta		Asia	Pakistan	Quetta	genome	29698	Human	38	Male	?	BA.1.1	GRA	Fatima Jinnah General & Chest Hospital Quetta	National Institute of Health Pakistan Virology	Nazish Badar, Aamer Ikram, Muhammad Salman, Massab Umair, Abdul Ahad, Hamza Ahmed Mirza, Peter M. Thielen, Qasim Ali, Nasir Sheikh, Malala Panezai, Farah Sabeen, Momina butt (Funding support NIH Fogarty Training Grant, USA)	https://www.gisaid.org/	?	?	2022-04-04	?
hCoV-19/Pakistan/B5-S4/2022	betacoronavirus	EPI_ISL_11732465	?	2022-02-09	Asia	Pakistan	Muslimbagh		Asia	Pakistan	Muslimbagh	genome	29833	Human	75	Male	?	BA.1.1	GRA	Fatima Jinnah General & Chest Hospital Quetta	National Institute of Health Pakistan Virology	Nazish Badar, Aamer Ikram, Muhammad Salman, Massab Umair, Abdul Ahad, Hamza Ahmed Mirza, Peter M. Thielen, Qasim Ali, Nasir Sheikh, Malala Panezai, Farah Sabeen, Momina butt (Funding support NIH Fogarty Training Grant, USA)	https://www.gisaid.org/	?	?	2022-04-04	?
hCoV-19/Pakistan/B5-S5/2022	betacoronavirus	EPI_ISL_11732466	?	2022-02-06	Asia	Pakistan	Pishin		Asia	Pakistan	Pishin	genome	29850	Human	80	Male	?	BA.2	GRA	Fatima Jinnah General & Chest Hospital Quetta	National Institute of Health Pakistan Virology	Nazish Badar, Aamer Ikram, Muhammad Salman, Massab Umair, Abdul Ahad, Hamza Ahmed Mirza, Peter M. Thielen, Qasim Ali, Nasir Sheikh, Malala Panezai, Farah Sabeen, Momina butt (Funding support NIH Fogarty Training Grant, USA)	https://www.gisaid.org/	?	?	2022-04-04	?
hCoV-19/Pakistan/AKU-MARCH-RUN1-MIN-13/2022	betacoronavirus	EPI_ISL_11789934	?	2022-02-22	Asia	Pakistan			Asia	Pakistan		genome	29475	Human	31	Male	?	BA.2	GRA	Department of Pathology and Laboratory Medicine, AKUH Laboratories, Karachi, Pakistan	Department of Pathology and Laboratory Medicine, AKUH Laboratories, Karachi, Pakistan	A.R. Bukhari, A. Nasir, A. Kanji, P.Thielen, A. Samreen, J. Ashraf, R. Hasan, U.B. Aamir, Z. Hasan (Funding support NIH Fogarty Training Grant, USA; University Research Council Grant, AKU; WHO, Islamabad, Pakistan; Health Security Partners, USA)	https://www.gisaid.org/	?	?	2022-04-05	?
hCoV-19/Pakistan/AKU-MARCH-RUN1-MIN-20/2022	betacoronavirus	EPI_ISL_11789935	?	2022-02-23	Asia	Pakistan			Asia	Pakistan		genome	29397	Human	41	Male	?	BA.2	GRA	Department of Pathology and Laboratory Medicine, AKUH Laboratories, Karachi, Pakistan	Department of Pathology and Laboratory Medicine, AKUH Laboratories, Karachi, Pakistan	A.R. Bukhari, A. Nasir, A. Kanji, P.Thielen, A. Samreen, J. Ashraf, R. Hasan, U.B. Aamir, Z. Hasan (Funding support NIH Fogarty Training Grant, USA; University Research Council Grant, AKU; WHO, Islamabad, Pakistan; Health Security Partners, USA)	https://www.gisaid.org/	?	?	2022-04-05	?
hCoV-19/Pakistan/NIH-B41-S1/2022	betacoronavirus	EPI_ISL_11811346	?	2022-03-19	Asia	Pakistan	Islamabad		Asia	Pakistan	Islamabad	genome	29760	Human	53	Male	?	BA.2	GRA	Department of Virology	Department of Virology	Massab Umair, Aamer Ikram, Muhammad Salman, Zaira Rehman, Muhammad Ammar, Syed Adnan Haider, Nazish Badar, Abdul Ahad, and Hamza Ahmed Mirza	https://www.gisaid.org/	?	?	2022-04-06	?
hCoV-19/Pakistan/NIH-B41-S3/2022	betacoronavirus	EPI_ISL_11811347	?	2022-03-19	Asia	Pakistan	Islamabad		Asia	Pakistan	Islamabad	genome	29779	Human	65	Female	?	BA.2	GRA	Department of Virology	Department of Virology	Massab Umair, Aamer Ikram, Muhammad Salman, Zaira Rehman, Muhammad Ammar, Syed Adnan Haider, Nazish Badar, Abdul Ahad, and Hamza Ahmed Mirza	https://www.gisaid.org/	?	?	2022-04-06	?
hCoV-19/Pakistan/NIH-B41-S4/2022	betacoronavirus	EPI_ISL_11811348	?	2022-03-21	Asia	Pakistan	Islamabad		Asia	Pakistan	Islamabad	genome	29788	Human	59	Male	?	BA.2	GRA	Department of Virology	Department of Virology	Massab Umair, Aamer Ikram, Muhammad Salman, Zaira Rehman, Muhammad Ammar, Syed Adnan Haider, Nazish Badar, Abdul Ahad, and Hamza Ahmed Mirza	https://www.gisaid.org/	?	?	2022-04-06	?
hCoV-19/Pakistan/NIH-B41-S5/2022	betacoronavirus	EPI_ISL_11811349	?	2022-03-26	Asia	Pakistan	Islamabad		Asia	Pakistan	Islamabad	genome	29770	Human	20	Female	?	BA.2	GRA	Department of Virology	Department of Virology	Massab Umair, Aamer Ikram, Muhammad Salman, Zaira Rehman, Muhammad Ammar, Syed Adnan Haider, Nazish Badar, Abdul Ahad, and Hamza Ahmed Mirza	https://www.gisaid.org/	?	?	2022-04-06	?
hCoV-19/Pakistan/NIH-B41-S7/2022	betacoronavirus	EPI_ISL_11811350	?	2022-03-21	Asia	Pakistan	Islamabad		Asia	Pakistan	Islamabad	genome	29806	Human	80	Male	?	BA.2	GRA	Department of Virology	Department of Virology	Massab Umair, Aamer Ikram, Muhammad Salman, Zaira Rehman, Muhammad Ammar, Syed Adnan Haider, Nazish Badar, Abdul Ahad, and Hamza Ahmed Mirza	https://www.gisaid.org/	?	?	2022-04-06	?
hCoV-19/Pakistan/NIH-B41-S8/2022	betacoronavirus	EPI_ISL_11811351	?	2022-03-19	Asia	Pakistan	Islamabad		Asia	Pakistan	Islamabad	genome	29803	Human	24	Male	?	BA.2	GRA	Department of Virology	Department of Virology	Massab Umair, Aamer Ikram, Muhammad Salman, Zaira Rehman, Muhammad Ammar, Syed Adnan Haider, Nazish Badar, Abdul Ahad, and Hamza Ahmed Mirza	https://www.gisaid.org/	?	?	2022-04-06	?
hCoV-19/Pakistan/NIH-B41-S9/2022	betacoronavirus	EPI_ISL_11811352	?	2022-03-19	Asia	Pakistan	Islamabad		Asia	Pakistan	Islamabad	genome	29803	Human	31	Male	?	BA.2	GRA	Department of Virology	Department of Virology	Massab Umair, Aamer Ikram, Muhammad Salman, Zaira Rehman, Muhammad Ammar, Syed Adnan Haider, Nazish Badar, Abdul Ahad, and Hamza Ahmed Mirza	https://www.gisaid.org/	?	?	2022-04-06	?
hCoV-19/Pakistan/NIH-B41-S10/2022	betacoronavirus	EPI_ISL_11811353	?	2022-03-26	Asia	Pakistan	Islamabad		Asia	Pakistan	Islamabad	genome	29768	Human	30	Female	?	BA.2	GRA	Department of Virology	Department of Virology	Massab Umair, Aamer Ikram, Muhammad Salman, Zaira Rehman, Muhammad Ammar, Syed Adnan Haider, Nazish Badar, Abdul Ahad, and Hamza Ahmed Mirza	https://www.gisaid.org/	?	?	2022-04-06	?
hCoV-19/Pakistan/NIH-B41-S11/2022	betacoronavirus	EPI_ISL_11811354	?	2022-03-17	Asia	Pakistan	Islamabad		Asia	Pakistan	Islamabad	genome	29796	Human	23	Male	?	BA.2	GRA	Department of Virology	Department of Virology	Massab Umair, Aamer Ikram, Muhammad Salman, Zaira Rehman, Muhammad Ammar, Syed Adnan Haider, Nazish Badar, Abdul Ahad, and Hamza Ahmed Mirza	https://www.gisaid.org/	?	?	2022-04-06	?
hCoV-19/Pakistan/NIH-B41-S12/2022	betacoronavirus	EPI_ISL_11811355	?	2022-03-17	Asia	Pakistan	Islamabad		Asia	Pakistan	Islamabad	genome	29793	Human	6	Male	?	BA.2	GRA	Department of Virology	Department of Virology	Massab Umair, Aamer Ikram, Muhammad Salman, Zaira Rehman, Muhammad Ammar, Syed Adnan Haider, Nazish Badar, Abdul Ahad, and Hamza Ahmed Mirza	https://www.gisaid.org/	?	?	2022-04-06	?
hCoV-19/Pakistan/NIH-B41-S13/2022	betacoronavirus	EPI_ISL_11811356	?	2022-03-26	Asia	Pakistan	Islamabad		Asia	Pakistan	Islamabad	genome	29801	Human	57	Female	?	BA.2	GRA	Department of Virology	Department of Virology	Massab Umair, Aamer Ikram, Muhammad Salman, Zaira Rehman, Muhammad Ammar, Syed Adnan Haider, Nazish Badar, Abdul Ahad, and Hamza Ahmed Mirza	https://www.gisaid.org/	?	?	2022-04-06	?
hCoV-19/Pakistan/NIH-B41-S14/2022	betacoronavirus	EPI_ISL_11811357	?	2022-03-26	Asia	Pakistan	Islamabad		Asia	Pakistan	Islamabad	genome	29805	Human	25	Male	?	BA.2	GRA	Department of Virology	Department of Virology	Massab Umair, Aamer Ikram, Muhammad Salman, Zaira Rehman, Muhammad Ammar, Syed Adnan Haider, Nazish Badar, Abdul Ahad, and Hamza Ahmed Mirza	https://www.gisaid.org/	?	?	2022-04-06	?
hCoV-19/Pakistan/NIH-B41-S15/2022	betacoronavirus	EPI_ISL_11811358	?	2022-03-19	Asia	Pakistan	Islamabad		Asia	Pakistan	Islamabad	genome	29769	Human	unknown	Male	?	BA.2	GRA	Department of Virology	Department of Virology	Massab Umair, Aamer Ikram, Muhammad Salman, Zaira Rehman, Muhammad Ammar, Syed Adnan Haider, Nazish Badar, Abdul Ahad, and Hamza Ahmed Mirza	https://www.gisaid.org/	?	?	2022-04-06	?
hCoV-19/Pakistan/NIH-B41-S17/2022	betacoronavirus	EPI_ISL_11811359	?	2022-03-29	Asia	Pakistan	Islamabad		Asia	Pakistan	Islamabad	genome	29763	Human	27	Female	?	BA.2	GRA	Department of Virology	Department of Virology	Massab Umair, Aamer Ikram, Muhammad Salman, Zaira Rehman, Muhammad Ammar, Syed Adnan Haider, Nazish Badar, Abdul Ahad, and Hamza Ahmed Mirza	https://www.gisaid.org/	?	?	2022-04-06	?
hCoV-19/Pakistan/NIH-B41-S18/2022	betacoronavirus	EPI_ISL_11811360	?	2022-03-28	Asia	Pakistan	Islamabad		Asia	Pakistan	Islamabad	genome	29778	Human	82	Male	?	BA.2	GRA	Department of Virology	Department of Virology	Massab Umair, Aamer Ikram, Muhammad Salman, Zaira Rehman, Muhammad Ammar, Syed Adnan Haider, Nazish Badar, Abdul Ahad, and Hamza Ahmed Mirza	https://www.gisaid.org/	?	?	2022-04-06	?
hCoV-19/Pakistan/NIH-B41-S19/2022	betacoronavirus	EPI_ISL_11811361	?	2022-03-25	Asia	Pakistan	Islamabad		Asia	Pakistan	Islamabad	genome	29802	Human	unknown	Male	?	BA.2	GRA	Department of Virology	Department of Virology	Massab Umair, Aamer Ikram, Muhammad Salman, Zaira Rehman, Muhammad Ammar, Syed Adnan Haider, Nazish Badar, Abdul Ahad, and Hamza Ahmed Mirza	https://www.gisaid.org/	?	?	2022-04-06	?
hCoV-19/Pakistan/AKU-01/2022	betacoronavirus	EPI_ISL_11823798	?	2022-02-09	Asia	Pakistan			Asia	Pakistan		genome	29432	Human	65	Male	?	BA.2	GRA	Department of Pathology and Laboratory Medicine, AKUH Laboratories, Karachi, Pakistan	Department of Pathology and Laboratory Medicine, AKUH Laboratories, Karachi, Pakistan	A.R. Bukhari, A. Nasir, A. Kanji, P.Thielen, A. Samreen, J. Ashraf, R. Hasan, U.B. Aamir, Z. Hasan (Funding support NIH Fogarty Training Grant, USA; University Research Council Grant, AKU; WHO, Islamabad, Pakistan; Health Security Partners, USA)	https://www.gisaid.org/	?	?	2022-04-05	?
hCoV-19/Pakistan/AKU-02/2022	betacoronavirus	EPI_ISL_11823799	?	2022-02-09	Asia	Pakistan			Asia	Pakistan		genome	29413	Human	54	Female	?	BA.2	GRA	Department of Pathology and Laboratory Medicine, AKUH Laboratories, Karachi, Pakistan	Department of Pathology and Laboratory Medicine, AKUH Laboratories, Karachi, Pakistan	A.R. Bukhari, A. Nasir, A. Kanji, P.Thielen, A. Samreen, J. Ashraf, R. Hasan, U.B. Aamir, Z. Hasan (Funding support NIH Fogarty Training Grant, USA; University Research Council Grant, AKU; WHO, Islamabad, Pakistan; Health Security Partners, USA)	https://www.gisaid.org/	?	?	2022-04-05	?
hCoV-19/Pakistan/AKU-03/2022	betacoronavirus	EPI_ISL_11823800	?	2022-02-09	Asia	Pakistan			Asia	Pakistan		genome	29297	Human	36	Female	?	BA.2	GR	Department of Pathology and Laboratory Medicine, AKUH Laboratories, Karachi, Pakistan	Department of Pathology and Laboratory Medicine, AKUH Laboratories, Karachi, Pakistan	A.R. Bukhari, A. Nasir, A. Kanji, P.Thielen, A. Samreen, J. Ashraf, R. Hasan, U.B. Aamir, Z. Hasan (Funding support NIH Fogarty Training Grant, USA; University Research Council Grant, AKU; WHO, Islamabad, Pakistan; Health Security Partners, USA)	https://www.gisaid.org/	?	?	2022-04-05	?
hCoV-19/Pakistan/AKU-04/2022	betacoronavirus	EPI_ISL_11823801	?	2022-02-10	Asia	Pakistan			Asia	Pakistan		genome	29705	Human	21	Female	?	BA.2	GR	Department of Pathology and Laboratory Medicine, AKUH Laboratories, Karachi, Pakistan	Department of Pathology and Laboratory Medicine, AKUH Laboratories, Karachi, Pakistan	A.R. Bukhari, A. Nasir, A. Kanji, P.Thielen, A. Samreen, J. Ashraf, R. Hasan, U.B. Aamir, Z. Hasan (Funding support NIH Fogarty Training Grant, USA; University Research Council Grant, AKU; WHO, Islamabad, Pakistan; Health Security Partners, USA)	https://www.gisaid.org/	?	?	2022-04-05	?
hCoV-19/Pakistan/AKU-05/2022	betacoronavirus	EPI_ISL_11823802	?	2022-02-10	Asia	Pakistan			Asia	Pakistan		genome	29495	Human	24	Female	?	BA.2	GRA	Department of Pathology and Laboratory Medicine, AKUH Laboratories, Karachi, Pakistan	Department of Pathology and Laboratory Medicine, AKUH Laboratories, Karachi, Pakistan	A.R. Bukhari, A. Nasir, A. Kanji, P.Thielen, A. Samreen, J. Ashraf, R. Hasan, U.B. Aamir, Z. Hasan (Funding support NIH Fogarty Training Grant, USA; University Research Council Grant, AKU; WHO, Islamabad, Pakistan; Health Security Partners, USA)	https://www.gisaid.org/	?	?	2022-04-05	?
hCoV-19/Pakistan/AKU-06/2022	betacoronavirus	EPI_ISL_11823803	?	2022-02-10	Asia	Pakistan			Asia	Pakistan		genome	29394	Human	60	Female	?	BA.2	GRA	Department of Pathology and Laboratory Medicine, AKUH Laboratories, Karachi, Pakistan	Department of Pathology and Laboratory Medicine, AKUH Laboratories, Karachi, Pakistan	A.R. Bukhari, A. Nasir, A. Kanji, P.Thielen, A. Samreen, J. Ashraf, R. Hasan, U.B. Aamir, Z. Hasan (Funding support NIH Fogarty Training Grant, USA; University Research Council Grant, AKU; WHO, Islamabad, Pakistan; Health Security Partners, USA)	https://www.gisaid.org/	?	?	2022-04-05	?
hCoV-19/Pakistan/AKU-07/2022	betacoronavirus	EPI_ISL_11823804	?	2022-02-12	Asia	Pakistan			Asia	Pakistan		genome	29439	Human	30	Female	?	BA.2	GRA	Department of Pathology and Laboratory Medicine, AKUH Laboratories, Karachi, Pakistan	Department of Pathology and Laboratory Medicine, AKUH Laboratories, Karachi, Pakistan	A.R. Bukhari, A. Nasir, A. Kanji, P.Thielen, A. Samreen, J. Ashraf, R. Hasan, U.B. Aamir, Z. Hasan (Funding support NIH Fogarty Training Grant, USA; University Research Council Grant, AKU; WHO, Islamabad, Pakistan; Health Security Partners, USA)	https://www.gisaid.org/	?	?	2022-04-05	?
hCoV-19/Pakistan/AKU-08/2022	betacoronavirus	EPI_ISL_11823805	?	2022-02-11	Asia	Pakistan			Asia	Pakistan		genome	29428	Human	1 month	Male	?	BA.2	GRA	Department of Pathology and Laboratory Medicine, AKUH Laboratories, Karachi, Pakistan	Department of Pathology and Laboratory Medicine, AKUH Laboratories, Karachi, Pakistan	A.R. Bukhari, A. Nasir, A. Kanji, P.Thielen, A. Samreen, J. Ashraf, R. Hasan, U.B. Aamir, Z. Hasan (Funding support NIH Fogarty Training Grant, USA; University Research Council Grant, AKU; WHO, Islamabad, Pakistan; Health Security Partners, USA)	https://www.gisaid.org/	?	?	2022-04-05	?
hCoV-19/Pakistan/AKU-09/2022	betacoronavirus	EPI_ISL_11823806	?	2022-02-12	Asia	Pakistan			Asia	Pakistan		genome	29425	Human	27	Male	?	BA.2	GRA	Department of Pathology and Laboratory Medicine, AKUH Laboratories, Karachi, Pakistan	Department of Pathology and Laboratory Medicine, AKUH Laboratories, Karachi, Pakistan	A.R. Bukhari, A. Nasir, A. Kanji, P.Thielen, A. Samreen, J. Ashraf, R. Hasan, U.B. Aamir, Z. Hasan (Funding support NIH Fogarty Training Grant, USA; University Research Council Grant, AKU; WHO, Islamabad, Pakistan; Health Security Partners, USA)	https://www.gisaid.org/	?	?	2022-04-05	?
hCoV-19/Pakistan/AKU-10/2022	betacoronavirus	EPI_ISL_11823807	?	2022-02-13	Asia	Pakistan			Asia	Pakistan		genome	29474	Human	36	Female	?	BA.2	GRA	Department of Pathology and Laboratory Medicine, AKUH Laboratories, Karachi, Pakistan	Department of Pathology and Laboratory Medicine, AKUH Laboratories, Karachi, Pakistan	A.R. Bukhari, A. Nasir, A. Kanji, P.Thielen, A. Samreen, J. Ashraf, R. Hasan, U.B. Aamir, Z. Hasan (Funding support NIH Fogarty Training Grant, USA; University Research Council Grant, AKU; WHO, Islamabad, Pakistan; Health Security Partners, USA)	https://www.gisaid.org/	?	?	2022-04-05	?
hCoV-19/Pakistan/AKU-11/2022	betacoronavirus	EPI_ISL_11823808	?	2022-02-23	Asia	Pakistan			Asia	Pakistan		genome	29391	Human	43	Female	?	BA.2	GRA	Department of Pathology and Laboratory Medicine, AKUH Laboratories, Karachi, Pakistan	Department of Pathology and Laboratory Medicine, AKUH Laboratories, Karachi, Pakistan	A.R. Bukhari, A. Nasir, A. Kanji, P.Thielen, A. Samreen, J. Ashraf, R. Hasan, U.B. Aamir, Z. Hasan (Funding support NIH Fogarty Training Grant, USA; University Research Council Grant, AKU; WHO, Islamabad, Pakistan; Health Security Partners, USA)	https://www.gisaid.org/	?	?	2022-04-05	?
hCoV-19/Pakistan/AKU-12/2022	betacoronavirus	EPI_ISL_11823809	?	2022-02-22	Asia	Pakistan			Asia	Pakistan		genome	29755	Human	30	Male	?	BA.2	GRA	Department of Pathology and Laboratory Medicine, AKUH Laboratories, Karachi, Pakistan	Department of Pathology and Laboratory Medicine, AKUH Laboratories, Karachi, Pakistan	A.R. Bukhari, A. Nasir, A. Kanji, P.Thielen, A. Samreen, J. Ashraf, R. Hasan, U.B. Aamir, Z. Hasan (Funding support NIH Fogarty Training Grant, USA; University Research Council Grant, AKU; WHO, Islamabad, Pakistan; Health Security Partners, USA)	https://www.gisaid.org/	?	?	2022-04-05	?
hCoV-19/Pakistan/AKU-14/2022	betacoronavirus	EPI_ISL_11823810	?	2022-02-23	Asia	Pakistan			Asia	Pakistan		genome	29434	Human	20	Male	?	BA.2	GRA	Department of Pathology and Laboratory Medicine, AKUH Laboratories, Karachi, Pakistan	Department of Pathology and Laboratory Medicine, AKUH Laboratories, Karachi, Pakistan	A.R. Bukhari, A. Nasir, A. Kanji, P.Thielen, A. Samreen, J. Ashraf, R. Hasan, U.B. Aamir, Z. Hasan (Funding support NIH Fogarty Training Grant, USA; University Research Council Grant, AKU; WHO, Islamabad, Pakistan; Health Security Partners, USA)	https://www.gisaid.org/	?	?	2022-04-05	?
hCoV-19/Pakistan/AKU-15/2022	betacoronavirus	EPI_ISL_11823811	?	2022-02-22	Asia	Pakistan			Asia	Pakistan		genome	29740	Human	24	Female	?	BA.2	GRA	Department of Pathology and Laboratory Medicine, AKUH Laboratories, Karachi, Pakistan	Department of Pathology and Laboratory Medicine, AKUH Laboratories, Karachi, Pakistan	A.R. Bukhari, A. Nasir, A. Kanji, P.Thielen, A. Samreen, J. Ashraf, R. Hasan, U.B. Aamir, Z. Hasan (Funding support NIH Fogarty Training Grant, USA; University Research Council Grant, AKU; WHO, Islamabad, Pakistan; Health Security Partners, USA)	https://www.gisaid.org/	?	?	2022-04-05	?
hCoV-19/Pakistan/AKU-16/2022	betacoronavirus	EPI_ISL_11823812	?	2022-02-22	Asia	Pakistan			Asia	Pakistan		genome	29485	Human	78	Male	?	BA.2	GRA	Department of Pathology and Laboratory Medicine, AKUH Laboratories, Karachi, Pakistan	Department of Pathology and Laboratory Medicine, AKUH Laboratories, Karachi, Pakistan	A.R. Bukhari, A. Nasir, A. Kanji, P.Thielen, A. Samreen, J. Ashraf, R. Hasan, U.B. Aamir, Z. Hasan (Funding support NIH Fogarty Training Grant, USA; University Research Council Grant, AKU; WHO, Islamabad, Pakistan; Health Security Partners, USA)	https://www.gisaid.org/	?	?	2022-04-05	?
hCoV-19/Pakistan/AKU-17/2022	betacoronavirus	EPI_ISL_11823813	?	2022-02-23	Asia	Pakistan			Asia	Pakistan		genome	29429	Human	49	Female	?	BA.2	GR	Department of Pathology and Laboratory Medicine, AKUH Laboratories, Karachi, Pakistan	Department of Pathology and Laboratory Medicine, AKUH Laboratories, Karachi, Pakistan	A.R. Bukhari, A. Nasir, A. Kanji, P.Thielen, A. Samreen, J. Ashraf, R. Hasan, U.B. Aamir, Z. Hasan (Funding support NIH Fogarty Training Grant, USA; University Research Council Grant, AKU; WHO, Islamabad, Pakistan; Health Security Partners, USA)	https://www.gisaid.org/	?	?	2022-04-05	?
hCoV-19/Pakistan/AKU-18/2022	betacoronavirus	EPI_ISL_11823814	?	2022-02-23	Asia	Pakistan			Asia	Pakistan		genome	29347	Human	74	Female	?	BA.2	GRA	Department of Pathology and Laboratory Medicine, AKUH Laboratories, Karachi, Pakistan	Department of Pathology and Laboratory Medicine, AKUH Laboratories, Karachi, Pakistan	A.R. Bukhari, A. Nasir, A. Kanji, P.Thielen, A. Samreen, J. Ashraf, R. Hasan, U.B. Aamir, Z. Hasan (Funding support NIH Fogarty Training Grant, USA; University Research Council Grant, AKU; WHO, Islamabad, Pakistan; Health Security Partners, USA)	https://www.gisaid.org/	?	?	2022-04-05	?
hCoV-19/Pakistan/AKU-19/2022	betacoronavirus	EPI_ISL_11823815	?	2022-02-23	Asia	Pakistan			Asia	Pakistan		genome	29453	Human	49	Male	?	BA.2	GRA	Department of Pathology and Laboratory Medicine, AKUH Laboratories, Karachi, Pakistan	Department of Pathology and Laboratory Medicine, AKUH Laboratories, Karachi, Pakistan	A.R. Bukhari, A. Nasir, A. Kanji, P.Thielen, A. Samreen, J. Ashraf, R. Hasan, U.B. Aamir, Z. Hasan (Funding support NIH Fogarty Training Grant, USA; University Research Council Grant, AKU; WHO, Islamabad, Pakistan; Health Security Partners, USA)	https://www.gisaid.org/	?	?	2022-04-05	?
hCoV-19/Pakistan/AKU-21/2022	betacoronavirus	EPI_ISL_11823816	?	2022-02-23	Asia	Pakistan			Asia	Pakistan		genome	29303	Human	82	Female	?	BA.2	GRA	Department of Pathology and Laboratory Medicine, AKUH Laboratories, Karachi, Pakistan	Department of Pathology and Laboratory Medicine, AKUH Laboratories, Karachi, Pakistan	A.R. Bukhari, A. Nasir, A. Kanji, P.Thielen, A. Samreen, J. Ashraf, R. Hasan, U.B. Aamir, Z. Hasan (Funding support NIH Fogarty Training Grant, USA; University Research Council Grant, AKU; WHO, Islamabad, Pakistan; Health Security Partners, USA)	https://www.gisaid.org/	?	?	2022-04-05	?
hCoV-19/Pakistan/AKU-22/2022	betacoronavirus	EPI_ISL_11823817	?	2022-02-22	Asia	Pakistan			Asia	Pakistan		genome	29401	Human	42	Female	?	BA.2	GR	Department of Pathology and Laboratory Medicine, AKUH Laboratories, Karachi, Pakistan	Department of Pathology and Laboratory Medicine, AKUH Laboratories, Karachi, Pakistan	A.R. Bukhari, A. Nasir, A. Kanji, P.Thielen, A. Samreen, J. Ashraf, R. Hasan, U.B. Aamir, Z. Hasan (Funding support NIH Fogarty Training Grant, USA; University Research Council Grant, AKU; WHO, Islamabad, Pakistan; Health Security Partners, USA)	https://www.gisaid.org/	?	?	2022-04-05	?
hCoV-19/Pakistan/NIH-B42-S3/2022	betacoronavirus	EPI_ISL_11877518	?	2022-04-01	Asia	Pakistan	Islamabad		Asia	Pakistan	Islamabad	genome	29791	Human	4	Female	?	BA.2	GRA	Department of Virology	Department of Virology	Massab Umair, Aamer Ikram, Muhammad Salman, Zaira Rehman, Muhammad Ammar, Syed Adnan Haider, Nazish Badar, Abdul Ahad, and Hamza Ahmed Mirza	https://www.gisaid.org/	?	?	2022-04-08	?
hCoV-19/Pakistan/NIH-B42-S5/2022	betacoronavirus	EPI_ISL_11877519	?	2022-04-02	Asia	Pakistan	Islamabad		Asia	Pakistan	Islamabad	genome	29769	Human	49	Male	?	BA.2	GRA	Department of Virology	Department of Virology	Massab Umair, Aamer Ikram, Muhammad Salman, Zaira Rehman, Muhammad Ammar, Syed Adnan Haider, Nazish Badar, Abdul Ahad, and Hamza Ahmed Mirza	https://www.gisaid.org/	?	?	2022-04-08	?
hCoV-19/Pakistan/NIH-B42-S7/2022	betacoronavirus	EPI_ISL_11877520	?	2022-03-31	Asia	Pakistan	Islamabad		Asia	Pakistan	Islamabad	genome	29777	Human	24	Female	?	BA.2	GRA	Department of Virology	Department of Virology	Massab Umair, Aamer Ikram, Muhammad Salman, Zaira Rehman, Muhammad Ammar, Syed Adnan Haider, Nazish Badar, Abdul Ahad, and Hamza Ahmed Mirza	https://www.gisaid.org/	?	?	2022-04-08	?
hCoV-19/Pakistan/NIH-B42-S8/2022	betacoronavirus	EPI_ISL_11877521	?	2022-04-01	Asia	Pakistan	Islamabad		Asia	Pakistan	Islamabad	genome	29786	Human	35	Female	?	BA.2	GRA	Department of Virology	Department of Virology	Massab Umair, Aamer Ikram, Muhammad Salman, Zaira Rehman, Muhammad Ammar, Syed Adnan Haider, Nazish Badar, Abdul Ahad, and Hamza Ahmed Mirza	https://www.gisaid.org/	?	?	2022-04-08	?
hCoV-19/Pakistan/NIH-B42-S9/2022	betacoronavirus	EPI_ISL_11877522	?	2022-03-31	Asia	Pakistan	Islamabad		Asia	Pakistan	Islamabad	genome	29801	Human	25	Male	?	BA.2	GRA	Department of Virology	Department of Virology	Massab Umair, Aamer Ikram, Muhammad Salman, Zaira Rehman, Muhammad Ammar, Syed Adnan Haider, Nazish Badar, Abdul Ahad, and Hamza Ahmed Mirza	https://www.gisaid.org/	?	?	2022-04-08	?
hCoV-19/Pakistan/NIH-B42-S10/2022	betacoronavirus	EPI_ISL_11877523	?	2022-03-17	Asia	Pakistan	Islamabad		Asia	Pakistan	Islamabad	genome	29796	Human	37	Female	?	BA.2	GRA	Department of Virology	Department of Virology	Massab Umair, Aamer Ikram, Muhammad Salman, Zaira Rehman, Muhammad Ammar, Syed Adnan Haider, Nazish Badar, Abdul Ahad, and Hamza Ahmed Mirza	https://www.gisaid.org/	?	?	2022-04-08	?
hCoV-19/Pakistan/NIH-B42-S12/2021	betacoronavirus	EPI_ISL_11877525	?	2021-12-24	Asia	Pakistan	Islamabad		Asia	Pakistan	Islamabad	genome	29800	Human	65	Female	?	BA.1.15.1	GRA	Department of Virology	Department of Virology	Massab Umair, Aamer Ikram, Muhammad Salman, Zaira Rehman, Muhammad Ammar, Syed Adnan Haider, Nazish Badar, Abdul Ahad, and Hamza Ahmed Mirza	https://www.gisaid.org/	?	?	2022-04-08	?
hCoV-19/Pakistan/NIH-B42-S17/2022	betacoronavirus	EPI_ISL_11877530	?	2022-04-02	Asia	Pakistan	Islamabad		Asia	Pakistan	Islamabad	genome	29469	Human	45	Male	?	BA.2.65	GRA	Department of Virology	Department of Virology	Massab Umair, Aamer Ikram, Muhammad Salman, Zaira Rehman, Muhammad Ammar, Syed Adnan Haider, Nazish Badar, Abdul Ahad, and Hamza Ahmed Mirza	https://www.gisaid.org/	?	?	2022-04-08	?
hCoV-19/Pakistan/AKU-HEC-17/2022	betacoronavirus	EPI_ISL_11885742	?	2022-01-20	Asia	Pakistan			Asia	Pakistan		genome	29788	Human	58	Male	?	BA.1.1	GRA	Department of Pathology and Laboratory Medicine, AKUH Laboratories, Karachi, Pakistan	Department of Pathology and Laboratory Medicine, AKUH Laboratories, Karachi, Pakistan	A. Kanji, A.R. Bukhari, A. Nasir, J. Ashraf, R. Hasan, Z. Hasan (Funding support HEC RRG grant, Pakistan)	https://www.gisaid.org/	?	?	2022-04-08	?
hCoV-19/Pakistan/AKU-HEC-18/2022	betacoronavirus	EPI_ISL_11885743	?	2022-01-19	Asia	Pakistan			Asia	Pakistan		genome	29802	Human	30	Female	?	BA.1.1	GRA	Department of Pathology and Laboratory Medicine, AKUH Laboratories, Karachi, Pakistan	Department of Pathology and Laboratory Medicine, AKUH Laboratories, Karachi, Pakistan	A. Kanji, A.R. Bukhari, A. Nasir, J. Ashraf, R. Hasan, Z. Hasan (Funding support HEC RRG grant, Pakistan)	https://www.gisaid.org/	?	?	2022-04-08	?
hCoV-19/Pakistan/AKU-HEC-30/2022	betacoronavirus	EPI_ISL_11885745	?	2022-02-14	Asia	Pakistan			Asia	Pakistan		genome	29786	Human	57	Female	?	BA.1.1	GRA	Department of Pathology and Laboratory Medicine, AKUH Laboratories, Karachi, Pakistan	Department of Pathology and Laboratory Medicine, AKUH Laboratories, Karachi, Pakistan	A. Kanji, A.R. Bukhari, A. Nasir, J. Ashraf, R. Hasan, Z. Hasan (Funding support HEC RRG grant, Pakistan)	https://www.gisaid.org/	?	?	2022-04-08	?
hCoV-19/Pakistan/AKU-HEC-31/2022	betacoronavirus	EPI_ISL_11885746	?	2022-02-15	Asia	Pakistan			Asia	Pakistan		genome	29026	Human	76	Female	?	BA.2	GRA	Department of Pathology and Laboratory Medicine, AKUH Laboratories, Karachi, Pakistan	Department of Pathology and Laboratory Medicine, AKUH Laboratories, Karachi, Pakistan	A. Kanji, A.R. Bukhari, A. Nasir, J. Ashraf, R. Hasan, Z. Hasan (Funding support HEC RRG grant, Pakistan)	https://www.gisaid.org/	?	?	2022-04-08	?
hCoV-19/Pakistan/AKU-HEC-32/2022	betacoronavirus	EPI_ISL_11885747	?	2022-02-14	Asia	Pakistan			Asia	Pakistan		genome	29637	Human	55	Female	?	BA.2	GRA	Department of Pathology and Laboratory Medicine, AKUH Laboratories, Karachi, Pakistan	Department of Pathology and Laboratory Medicine, AKUH Laboratories, Karachi, Pakistan	A. Kanji, A.R. Bukhari, A. Nasir, J. Ashraf, R. Hasan, Z. Hasan (Funding support HEC RRG grant, Pakistan)	https://www.gisaid.org/	?	?	2022-04-08	?
hCoV-19/Pakistan/AKU-HEC-34/2022	betacoronavirus	EPI_ISL_11885748	?	2022-02-15	Asia	Pakistan			Asia	Pakistan		genome	29867	Human	33	Male	?	BA.2	GRA	Department of Pathology and Laboratory Medicine, AKUH Laboratories, Karachi, Pakistan	Department of Pathology and Laboratory Medicine, AKUH Laboratories, Karachi, Pakistan	A. Kanji, A.R. Bukhari, A. Nasir, J. Ashraf, R. Hasan, Z. Hasan (Funding support HEC RRG grant, Pakistan)	https://www.gisaid.org/	?	?	2022-04-08	?
hCoV-19/Pakistan/AKU-HEC-36/2022	betacoronavirus	EPI_ISL_11885749	?	2022-02-26	Asia	Pakistan			Asia	Pakistan		genome	29044	Human	12	Male	?	BA.2	GRA	Department of Pathology and Laboratory Medicine, AKUH Laboratories, Karachi, Pakistan	Department of Pathology and Laboratory Medicine, AKUH Laboratories, Karachi, Pakistan	A. Kanji, A.R. Bukhari, A. Nasir, J. Ashraf, R. Hasan, Z. Hasan (Funding support HEC RRG grant, Pakistan)	https://www.gisaid.org/	?	?	2022-04-08	?
hCoV-19/Pakistan/AKU-HEC-39/2022	betacoronavirus	EPI_ISL_11885750	?	2022-02-26	Asia	Pakistan			Asia	Pakistan		genome	29022	Human	61	Male	?	BA.2	GRA	Department of Pathology and Laboratory Medicine, AKUH Laboratories, Karachi, Pakistan	Department of Pathology and Laboratory Medicine, AKUH Laboratories, Karachi, Pakistan	A. Kanji, A.R. Bukhari, A. Nasir, J. Ashraf, R. Hasan, Z. Hasan (Funding support HEC RRG grant, Pakistan)	https://www.gisaid.org/	?	?	2022-04-08	?
hCoV-19/Pakistan/AKU-HEC-42/2022	betacoronavirus	EPI_ISL_11885751	?	2022-02-27	Asia	Pakistan			Asia	Pakistan		genome	29677	Human	37	Male	?	BA.2	GRA	Department of Pathology and Laboratory Medicine, AKUH Laboratories, Karachi, Pakistan	Department of Pathology and Laboratory Medicine, AKUH Laboratories, Karachi, Pakistan	A. Kanji, A.R. Bukhari, A. Nasir, J. Ashraf, R. Hasan, Z. Hasan (Funding support HEC RRG grant, Pakistan)	https://www.gisaid.org/	?	?	2022-04-08	?
hCoV-19/Pakistan/AKU-HEC-43/2022	betacoronavirus	EPI_ISL_11885752	?	2022-02-26	Asia	Pakistan			Asia	Pakistan		genome	29791	Human	62	Male	?	BA.2	GRA	Department of Pathology and Laboratory Medicine, AKUH Laboratories, Karachi, Pakistan	Department of Pathology and Laboratory Medicine, AKUH Laboratories, Karachi, Pakistan	A. Kanji, A.R. Bukhari, A. Nasir, J. Ashraf, R. Hasan, Z. Hasan (Funding support HEC RRG grant, Pakistan)	https://www.gisaid.org/	?	?	2022-04-08	?
hCoV-19/Pakistan/AKU-HEC-47/2022	betacoronavirus	EPI_ISL_11885753	?	2022-02-16	Asia	Pakistan			Asia	Pakistan		genome	29671	Human	46	Male	?	BA.2	GRA	Department of Pathology and Laboratory Medicine, AKUH Laboratories, Karachi, Pakistan	Department of Pathology and Laboratory Medicine, AKUH Laboratories, Karachi, Pakistan	A. Kanji, A.R. Bukhari, A. Nasir, J. Ashraf, R. Hasan, Z. Hasan (Funding support HEC RRG grant, Pakistan)	https://www.gisaid.org/	?	?	2022-04-08	?
hCoV-19/Pakistan/PACP-PB-PPHRL-21/2022	betacoronavirus	EPI_ISL_11906889	?	2022-02-06	Asia	Pakistan	Punjab	Lahore	Asia	Pakistan	Punjab	genome	25732	Human	60	Male	?	BA.1.1	G	Provincial Public Health Reference Lab, Punjab AIDS Control Program, Lahore	Provincial Public Health Reference Lab, Punjab AIDS Control Program, Lahore	Hasnain Javed, Abida Bano, Fuzail Ahmad, Laiba, Warda Fatima	https://www.gisaid.org/	?	?	2022-04-10	?
hCoV-19/Pakistan/PB-PPHRL-PACP-22/2022	betacoronavirus	EPI_ISL_11907362	?	2022-02-07	Asia	Pakistan	Punjab	Lahore	Asia	Pakistan	Punjab	genome	24827	Human	42	Male	?	BA.1.1	G	Provincial Public Health Reference Lab, Punjab AIDS Control Program, Lahore	Provincial Public Health Reference Lab, Punjab AIDS Control Program, Lahore	Hasnain Javed, Abida Bano, Fuzail Ahmad, Laiba, Warda Fatima	https://www.gisaid.org/	?	?	2022-04-10	?
hCoV-19/Pakistan/PB-PPHRL-PACP-23/2022	betacoronavirus	EPI_ISL_11907644	?	2022-02-07	Asia	Pakistan	Punjab	Lahore	Asia	Pakistan	Punjab	genome	25160	Human	20	Male	?	BA.1.1	G	Provincial Public Health Reference Lab, Punjab AIDS Control Program, Lahore	Provincial Public Health Reference Lab, Punjab AIDS Control Program, Lahore	Hasnain Javed, Abida Bano, Fuzail Ahmad, Laiba, Warda Fatima	https://www.gisaid.org/	?	?	2022-04-10	?
hCoV-19/Pakistan/PB-PPHRL-PACP-24/2022	betacoronavirus	EPI_ISL_11907645	?	2022-02-10	Asia	Pakistan	Punjab	Lahore	Asia	Pakistan	Punjab	genome	24260	Human	22	Female	?	BA.2	G	Provincial Public Health Reference Lab, Punjab AIDS Control Program, Lahore	Provincial Public Health Reference Lab, Punjab AIDS Control Program, Lahore	Hasnain Javed, Abida Bano, Fuzail Ahmad, Laiba, Warda Fatima	https://www.gisaid.org/	?	?	2022-04-10	?
hCoV-19/Pakistan/PB-PPHRL-PACP-25/2022	betacoronavirus	EPI_ISL_11907646	?	2022-02-07	Asia	Pakistan	Punjab	Lahore	Asia	Pakistan	Punjab	genome	24548	Human	30	Female	?	BA.1.1	G	Provincial Public Health Reference Lab, Punjab AIDS Control Program, Lahore	Provincial Public Health Reference Lab, Punjab AIDS Control Program, Lahore	Hasnain Javed, Abida Bano, Fuzail Ahmad, Laiba, Warda Fatima	https://www.gisaid.org/	?	?	2022-04-10	?
hCoV-19/Pakistan/PB-PPHRL-PACP-26/2022	betacoronavirus	EPI_ISL_11907647	?	2022-02-10	Asia	Pakistan	Punjab	Lahore	Asia	Pakistan	Punjab	genome	23419	Human	50	Female	?	BA.1.1	G	Provincial Public Health Reference Lab, Punjab AIDS Control Program, Lahore	Provincial Public Health Reference Lab, Punjab AIDS Control Program, Lahore	Hasnain Javed, Abida Bano, Fuzail Ahmad, Laiba, Warda Fatima	https://www.gisaid.org/	?	?	2022-04-10	?
hCoV-19/Pakistan/PB-PPHRL-PACP-27/2022	betacoronavirus	EPI_ISL_11907648	?	2022-02-11	Asia	Pakistan	Punjab	Lahore	Asia	Pakistan	Punjab	genome	27114	Human	30	Female	?	BA.2	G	Provincial Public Health Reference Lab, Punjab AIDS Control Program, Lahore	Provincial Public Health Reference Lab, Punjab AIDS Control Program, Lahore	Hasnain Javed, Abida Bano, Fuzail Ahmad, Laiba, Warda Fatima	https://www.gisaid.org/	?	?	2022-04-10	?
hCoV-19/Pakistan/PB-PPHRL-PACP-28/2022	betacoronavirus	EPI_ISL_11907649	?	2022-02-02	Asia	Pakistan	Punjab	Lahore	Asia	Pakistan	Punjab	genome	29444	Human	28	Male	?	BA.1.1	G	Provincial Public Health Reference Lab, Punjab AIDS Control Program, Lahore	Provincial Public Health Reference Lab, Punjab AIDS Control Program, Lahore	Hasnain Javed, Abida Bano, Fuzail Ahmad, Laiba, Warda Fatima	https://www.gisaid.org/	?	?	2022-04-10	?
hCoV-19/Pakistan/PB-PPHRL-PACP-29/2022	betacoronavirus	EPI_ISL_11907650	?	2022-01-29	Asia	Pakistan	Punjab	Lahore	Asia	Pakistan	Punjab	genome	28463	Human	34	Female	?	BA.2	GR	Provincial Public Health Reference Lab, Punjab AIDS Control Program, Lahore	Provincial Public Health Reference Lab, Punjab AIDS Control Program, Lahore	Hasnain Javed, Abida Bano, Fuzail Ahmad, Laiba, Warda Fatima	https://www.gisaid.org/	?	?	2022-04-10	?
hCoV-19/Pakistan/PB-PPHRL-PACP-30/2022	betacoronavirus	EPI_ISL_11907651	?	2022-01-29	Asia	Pakistan	Punjab	Lahore	Asia	Pakistan	Punjab	genome	25980	Human	59	Male	?	BA.1.1.6	G	Provincial Public Health Reference Lab, Punjab AIDS Control Program, Lahore	Provincial Public Health Reference Lab, Punjab AIDS Control Program, Lahore	Hasnain Javed, Abida Bano, Fuzail Ahmad, Laiba, Warda Fatima	https://www.gisaid.org/	?	?	2022-04-10	?
hCoV-19/Pakistan/PB-PPHRL-PACP-32/2022	betacoronavirus	EPI_ISL_11907652	?	2022-01-29	Asia	Pakistan	Punjab	Lahore	Asia	Pakistan	Punjab	genome	29675	Human	14	Female	?	BA.1.1	GRA	Provincial Public Health Reference Lab, Punjab AIDS Control Program, Lahore	Provincial Public Health Reference Lab, Punjab AIDS Control Program, Lahore	Hasnain Javed, Abida Bano, Fuzail Ahmad, Laiba, Warda Fatima	https://www.gisaid.org/	?	?	2022-04-10	?
hCoV-19/Pakistan/PB-PPHRL-PACP-52/2022	betacoronavirus	EPI_ISL_11907658	?	2022-01-09	Asia	Pakistan	Punjab	Lahore	Asia	Pakistan	Punjab	genome	28163	Human	28	Male	?	BA.1.15	GRA	Provincial Public Health Reference Lab, Punjab AIDS Control Program, Lahore	Provincial Public Health Reference Lab, Punjab AIDS Control Program, Lahore	Hasnain Javed, Hassan Nawaz, Abida Bano, Laiba	https://www.gisaid.org/	?	?	2022-04-10	?
hCoV-19/Pakistan/AKU-HEC-37/2022	betacoronavirus	EPI_ISL_11993247	?	2022-02-26	Asia	Pakistan			Asia	Pakistan		genome	29825	Human	81	Female	?	BA.1.1	GRA	Department of Pathology and Laboratory Medicine, AKUH Laboratories, Karachi, Pakistan	Department of Pathology and Laboratory Medicine, AKUH Laboratories, Karachi, Pakistan	A. Kanji, A.R. Bukhari, A. Nasir, J. Ashraf, R. Hasan, Z. Hasan (Funding support HEC RRG grant, Pakistan)	https://www.gisaid.org/	?	?	2022-04-08	?
hCoV-19/Pakistan/PB-PPHRL-PACP-53/2022	betacoronavirus	EPI_ISL_12040480	?	2022-01-09	Asia	Pakistan	Punjab	Lahore	Asia	Pakistan	Punjab	genome	23798	Human	32	Male	?	BA.1	GRA	Provincial Public Health Reference Lab, Punjab AIDS Control Program, Lahore	Provincial Public Health Reference Lab, Punjab AIDS Control Program, Lahore	Hasnain Javed, Hassan Nawaz, Abida Bano, Laiba	https://www.gisaid.org/	?	?	2022-04-14	?
hCoV-19/Pakistan/PB-PPHRL-PACP-54/2022	betacoronavirus	EPI_ISL_12040960	?	2022-01-03	Asia	Pakistan	Punjab	Lahore	Asia	Pakistan	Punjab	genome	29302	Human	25	Male	?	BA.1.1	GRA	Provincial Public Health Reference Lab, Punjab AIDS Control Program, Lahore	Provincial Public Health Reference Lab, Punjab AIDS Control Program, Lahore	Hasnain Javed, Hassan Nawaz, Abida Bano, Laiba	https://www.gisaid.org/	?	?	2022-04-14	?
hCoV-19/Pakistan/PB-PPHRL-PACP-55/2022	betacoronavirus	EPI_ISL_12040961	?	2022-01-03	Asia	Pakistan	Punjab	Lahore	Asia	Pakistan	Punjab	genome	29462	Human	42	Male	?	BA.1.15	G	Provincial Public Health Reference Lab, Punjab AIDS Control Program, Lahore	Provincial Public Health Reference Lab, Punjab AIDS Control Program, Lahore	Hasnain Javed, Hassan Nawaz, Abida Bano, Laiba	https://www.gisaid.org/	?	?	2022-04-14	?
hCoV-19/Pakistan/PB-PPHRL-PACP-56/2022	betacoronavirus	EPI_ISL_12040962	?	2022-01-01	Asia	Pakistan	Punjab	Lahore	Asia	Pakistan	Punjab	genome	29215	Human	36	Male	?	BA.1.17.2	GRA	Provincial Public Health Reference Lab, Punjab AIDS Control Program, Lahore	Provincial Public Health Reference Lab, Punjab AIDS Control Program, Lahore	Hasnain Javed, Hassan Nawaz, Abida Bano, Laiba	https://www.gisaid.org/	?	?	2022-04-14	?
hCoV-19/Pakistan/PB-PPHRL-PACP-57/2021	betacoronavirus	EPI_ISL_12040963	?	2021-12-30	Asia	Pakistan	Punjab	Lahore	Asia	Pakistan	Punjab	genome	29215	Human	31	Female	?	BA.1.17.2	GRA	Provincial Public Health Reference Lab, Punjab AIDS Control Program, Lahore	Provincial Public Health Reference Lab, Punjab AIDS Control Program, Lahore	Hasnain Javed, Hassan Nawaz, Abida Bano, Laiba	https://www.gisaid.org/	?	?	2022-04-14	?
hCoV-19/Pakistan/NIH-B43-S5/2022	betacoronavirus	EPI_ISL_12055212	?	2022-03-13	Asia	Pakistan	Islamabad		Asia	Pakistan	Islamabad	genome	29760	Human	39	Female	?	BA.2	GRA	Department of Virology	Department of Virology	Massab Umair, Aamer Ikram, Muhammad Salman, Zaira Rehman, Muhammad Ammar, Syed Adnan Haider, Nazish Badar, Abdul Ahad, and Hamza Ahmed Mirza	https://www.gisaid.org/	?	?	2022-04-14	?
hCoV-19/Pakistan/NIH-B43-S6/2022	betacoronavirus	EPI_ISL_12055213	?	2022-03-14	Asia	Pakistan	Islamabad		Asia	Pakistan	Islamabad	genome	29766	Human	unknown	Female	?	BA.2	GRA	Department of Virology	Department of Virology	Massab Umair, Aamer Ikram, Muhammad Salman, Zaira Rehman, Muhammad Ammar, Syed Adnan Haider, Nazish Badar, Abdul Ahad, and Hamza Ahmed Mirza	https://www.gisaid.org/	?	?	2022-04-14	?
hCoV-19/Pakistan/NIH-B43-S7/2022	betacoronavirus	EPI_ISL_12055214	?	2022-03-16	Asia	Pakistan	Islamabad		Asia	Pakistan	Islamabad	genome	29751	Human	85	Male	?	BA.2.65	GRA	Department of Virology	Department of Virology	Massab Umair, Aamer Ikram, Muhammad Salman, Zaira Rehman, Muhammad Ammar, Syed Adnan Haider, Nazish Badar, Abdul Ahad, and Hamza Ahmed Mirza	https://www.gisaid.org/	?	?	2022-04-14	?
hCoV-19/Pakistan/NIH-B43-S8/2022	betacoronavirus	EPI_ISL_12055215	?	2022-04-04	Asia	Pakistan	Islamabad		Asia	Pakistan	Islamabad	genome	29804	Human	30	Male	?	BA.2	GRA	Department of Virology	Department of Virology	Massab Umair, Aamer Ikram, Muhammad Salman, Zaira Rehman, Muhammad Ammar, Syed Adnan Haider, Nazish Badar, Abdul Ahad, and Hamza Ahmed Mirza	https://www.gisaid.org/	?	?	2022-04-14	?
hCoV-19/Pakistan/NIH-B43-S9/2022	betacoronavirus	EPI_ISL_12055216	?	2022-04-10	Asia	Pakistan	Islamabad		Asia	Pakistan	Islamabad	genome	29717	Human	5	Female	?	BA.2	GRA	Department of Virology	Department of Virology	Massab Umair, Aamer Ikram, Muhammad Salman, Zaira Rehman, Muhammad Ammar, Syed Adnan Haider, Nazish Badar, Abdul Ahad, and Hamza Ahmed Mirza	https://www.gisaid.org/	?	?	2022-04-14	?
hCoV-19/Pakistan/NIH-B43-S10/2022	betacoronavirus	EPI_ISL_12055217	?	2022-04-10	Asia	Pakistan	Islamabad		Asia	Pakistan	Islamabad	genome	29753	Human	32	Female	?	BA.2	GRA	Department of Virology	Department of Virology	Massab Umair, Aamer Ikram, Muhammad Salman, Zaira Rehman, Muhammad Ammar, Syed Adnan Haider, Nazish Badar, Abdul Ahad, and Hamza Ahmed Mirza	https://www.gisaid.org/	?	?	2022-04-14	?
hCoV-19/Pakistan/NIH-B43-S12/2022	betacoronavirus	EPI_ISL_12055218	?	2022-04-05	Asia	Pakistan	Islamabad		Asia	Pakistan	Islamabad	genome	29768	Human	5	Female	?	BA.2	GRA	Department of Virology	Department of Virology	Massab Umair, Aamer Ikram, Muhammad Salman, Zaira Rehman, Muhammad Ammar, Syed Adnan Haider, Nazish Badar, Abdul Ahad, and Hamza Ahmed Mirza	https://www.gisaid.org/	?	?	2022-04-14	?
hCoV-19/Pakistan/NIH-B43-S13/2022	betacoronavirus	EPI_ISL_12055219	?	2022-04-07	Asia	Pakistan	Islamabad		Asia	Pakistan	Islamabad	genome	29774	Human	32	Female	?	BA.2	GRA	Department of Virology	Department of Virology	Massab Umair, Aamer Ikram, Muhammad Salman, Zaira Rehman, Muhammad Ammar, Syed Adnan Haider, Nazish Badar, Abdul Ahad, and Hamza Ahmed Mirza	https://www.gisaid.org/	?	?	2022-04-14	?
hCoV-19/Pakistan/NIH-B43-S14/2022	betacoronavirus	EPI_ISL_12055220	?	2022-04-06	Asia	Pakistan	Islamabad		Asia	Pakistan	Islamabad	genome	29775	Human	38	Male	?	BA.2	GRA	Department of Virology	Department of Virology	Massab Umair, Aamer Ikram, Muhammad Salman, Zaira Rehman, Muhammad Ammar, Syed Adnan Haider, Nazish Badar, Abdul Ahad, and Hamza Ahmed Mirza	https://www.gisaid.org/	?	?	2022-04-14	?
hCoV-19/Pakistan/NIH-B43-S15/2022	betacoronavirus	EPI_ISL_12055221	?	2022-04-05	Asia	Pakistan	Islamabad		Asia	Pakistan	Islamabad	genome	29770	Human	unknown	Male	?	BA.2	GRA	Department of Virology	Department of Virology	Massab Umair, Aamer Ikram, Muhammad Salman, Zaira Rehman, Muhammad Ammar, Syed Adnan Haider, Nazish Badar, Abdul Ahad, and Hamza Ahmed Mirza	https://www.gisaid.org/	?	?	2022-04-14	?
hCoV-19/Pakistan/NIH-B43-S16/2022	betacoronavirus	EPI_ISL_12055222	?	2022-04-05	Asia	Pakistan	Islamabad		Asia	Pakistan	Islamabad	genome	29757	Human	34	Male	?	BA.2	GRA	Department of Virology	Department of Virology	Massab Umair, Aamer Ikram, Muhammad Salman, Zaira Rehman, Muhammad Ammar, Syed Adnan Haider, Nazish Badar, Abdul Ahad, and Hamza Ahmed Mirza	https://www.gisaid.org/	?	?	2022-04-14	?
hCoV-19/Pakistan/NIH-B43-S17/2022	betacoronavirus	EPI_ISL_12055223	?	2022-04-07	Asia	Pakistan	Islamabad		Asia	Pakistan	Islamabad	genome	29768	Human	22	Female	?	BA.2.1	GRA	Department of Virology	Department of Virology	Massab Umair, Aamer Ikram, Muhammad Salman, Zaira Rehman, Muhammad Ammar, Syed Adnan Haider, Nazish Badar, Abdul Ahad, and Hamza Ahmed Mirza	https://www.gisaid.org/	?	?	2022-04-14	?
hCoV-19/Pakistan/NIH-B43-S18/2022	betacoronavirus	EPI_ISL_12055224	?	2022-04-07	Asia	Pakistan	Karak		Asia	Pakistan	Karak	genome	29759	Human	15	Female	?	Unassigned	GRA	Department of Virology	Department of Virology	Massab Umair, Aamer Ikram, Muhammad Salman, Zaira Rehman, Muhammad Ammar, Syed Adnan Haider, Nazish Badar, Abdul Ahad, and Hamza Ahmed Mirza	https://www.gisaid.org/	?	?	2022-04-14	?
hCoV-19/Pakistan/NIH-B43-S19/2022	betacoronavirus	EPI_ISL_12055225	?	2022-04-07	Asia	Pakistan	Karak		Asia	Pakistan	Karak	genome	29769	Human	16	Female	?	BA.2	GRA	Department of Virology	Department of Virology	Massab Umair, Aamer Ikram, Muhammad Salman, Zaira Rehman, Muhammad Ammar, Syed Adnan Haider, Nazish Badar, Abdul Ahad, and Hamza Ahmed Mirza	https://www.gisaid.org/	?	?	2022-04-14	?
hCoV-19/Pakistan/NIH-B43-S20/2022	betacoronavirus	EPI_ISL_12055226	?	2022-04-04	Asia	Pakistan	Islamabad		Asia	Pakistan	Islamabad	genome	29786	Human	11	Female	?	BA.2	GRA	Department of Virology	Department of Virology	Massab Umair, Aamer Ikram, Muhammad Salman, Zaira Rehman, Muhammad Ammar, Syed Adnan Haider, Nazish Badar, Abdul Ahad, and Hamza Ahmed Mirza	https://www.gisaid.org/	?	?	2022-04-14	?
hCoV-19/Pakistan/NIH-B43-S21/2022	betacoronavirus	EPI_ISL_12055227	?	2022-04-03	Asia	Pakistan	Islamabad		Asia	Pakistan	Islamabad	genome	29796	Human	31	Female	?	BA.2	GRA	Department of Virology	Department of Virology	Massab Umair, Aamer Ikram, Muhammad Salman, Zaira Rehman, Muhammad Ammar, Syed Adnan Haider, Nazish Badar, Abdul Ahad, and Hamza Ahmed Mirza	https://www.gisaid.org/	?	?	2022-04-14	?
hCoV-19/Pakistan/PB-PPHRL-PACP-58/2021	betacoronavirus	EPI_ISL_12083634	?	2021-12-28	Asia	Pakistan	Punjab	Lahore	Asia	Pakistan	Punjab	genome	28191	Human	17	Male	?	BA.1.15	GRA	Provincial Public Health Reference Lab, Punjab AIDS Control Program, Lahore	Provincial Public Health Reference Lab, Punjab AIDS Control Program, Lahore	Hasnain Javed, Hassan Nawaz, Abida Bano, Laiba	https://www.gisaid.org/	?	?	2022-04-15	?
hCoV-19/Pakistan/PB-PPHRL-PACP-61/2022	betacoronavirus	EPI_ISL_12083637	?	2022-01-01	Asia	Pakistan	Punjab	Lahore	Asia	Pakistan	Punjab	genome	26624	Human	32	Female	?	BA.1.1	GRA	Provincial Public Health Reference Lab, Punjab AIDS Control Program, Lahore	Provincial Public Health Reference Lab, Punjab AIDS Control Program, Lahore	Hasnain Javed, Hassan Nawaz, Abida Bano, Laiba	https://www.gisaid.org/	?	?	2022-04-15	?
hCoV-19/Pakistan/KMU_PHRL_ACGT_Peshawar_113/2022	betacoronavirus	EPI_ISL_12151289	?	2022-01-15	Asia	Pakistan	Khyber Pakhtunkhwa	Peshawar	Asia	Pakistan	Khyber Pakhtunkhwa	genome	647	Human	unknown	Male	?	Unassigned	GRA	Public Health Reference Lab, Khyber Medical University (PHRL-KP)	Public Health Reference Lab, Khyber Medical University (PHRL-KP)	Muhammad Waseem Shah, Muhammad Zakria, Iqbal Nisa, Shahzad Ahmad, Tariq Rahim, Hanif Ullah, Ishaq Khan, Yasar Yousafzai, Sami Siraj, Asif Ali, Hafsah Muhammad	https://www.gisaid.org/	?	?	2022-04-20	?
hCoV-19/Pakistan/KMU_PHRL_ACGT_Peshawar_308/2022	betacoronavirus	EPI_ISL_12151393	?	2022-03-12	Asia	Pakistan	Khyber Pakhtunkhwa	Peshawar	Asia	Pakistan	Khyber Pakhtunkhwa	genome	701	Human	14	Female	?	Unassigned	GRA	Public Health Reference Lab, Khyber Medical University (PHRL-KP)	Public Health Reference Lab, Khyber Medical University (PHRL-KP)	Muhammad Waseem Shah, Muhammad Zakria, Iqbal Nisa, Shahzad Ahmad, Tariq Rahim, Hanif Ullah, Ishaq Khan, Yasar Yousafzai, Sami Siraj, Asif Ali, Hafsah Muhammad	https://www.gisaid.org/	?	?	2022-04-20	?
hCoV-19/Pakistan/KMU_PHRL_ACGT_Peshawar_309/2022	betacoronavirus	EPI_ISL_12151394	?	2022-03-11	Asia	Pakistan	Khyber Pakhtunkhwa	Peshawar	Asia	Pakistan	Khyber Pakhtunkhwa	genome	696	Human	32	Male	?	Unassigned	GRA	Public Health Reference Lab, Khyber Medical University (PHRL-KP)	Public Health Reference Lab, Khyber Medical University (PHRL-KP)	Tariq Rahim, Muhammad Waseem Shah, Muhammad Zakria, Iqbal Nisa, Shahzad Ahmad, Hanif Ullah, Ishaq Khan, Yasar Yousafzai, Sami Siraj, Asif Ali, Hafsah Muhammad	https://www.gisaid.org/	?	?	2022-04-20	?
hCoV-19/Pakistan/NIH-B44-S1/2022	betacoronavirus	EPI_ISL_12179288	?	2022-04-11	Asia	Pakistan	Islamabad		Asia	Pakistan	Islamabad	genome	29767	Human	59	Female	?	BA.2	GRA	Department of Virology	Department of Virology	Massab Umair, Aamer Ikram, Muhammad Salman, Zaira Rehman, Muhammad Ammar, Syed Adnan Haider, Nazish Badar, Abdul Ahad, and Hamza Ahmed Mirza	https://www.gisaid.org/	?	?	2022-04-21	?
hCoV-19/Pakistan/NIH-B44-S3/2022	betacoronavirus	EPI_ISL_12179289	?	2022-04-06	Asia	Pakistan	Islamabad		Asia	Pakistan	Islamabad	genome	29806	Human	31	Male	?	BA.2	GRA	Department of Virology	Department of Virology	Massab Umair, Aamer Ikram, Muhammad Salman, Zaira Rehman, Muhammad Ammar, Syed Adnan Haider, Nazish Badar, Abdul Ahad, and Hamza Ahmed Mirza	https://www.gisaid.org/	?	?	2022-04-21	?
hCoV-19/Pakistan/NIH-B44-S4/2022	betacoronavirus	EPI_ISL_12179290	?	2022-04-06	Asia	Pakistan	Attock		Asia	Pakistan	Attock	genome	29769	Human	59	Female	?	BA.2	GRA	Department of Virology	Department of Virology	Massab Umair, Aamer Ikram, Muhammad Salman, Zaira Rehman, Muhammad Ammar, Syed Adnan Haider, Nazish Badar, Abdul Ahad, and Hamza Ahmed Mirza	https://www.gisaid.org/	?	?	2022-04-21	?
hCoV-19/Pakistan/NIH-B44-S5/2022	betacoronavirus	EPI_ISL_12179291	?	2022-04-13	Asia	Pakistan	Islamabad		Asia	Pakistan	Islamabad	genome	29770	Human	42	Male	?	BA.2	GRA	Department of Virology	Department of Virology	Massab Umair, Aamer Ikram, Muhammad Salman, Zaira Rehman, Muhammad Ammar, Syed Adnan Haider, Nazish Badar, Abdul Ahad, and Hamza Ahmed Mirza	https://www.gisaid.org/	?	?	2022-04-21	?
hCoV-19/Pakistan/NIH-B44-S6/2022	betacoronavirus	EPI_ISL_12179292	?	2022-04-11	Asia	Pakistan	Islamabad		Asia	Pakistan	Islamabad	genome	29771	Human	26	Female	?	BA.2	GRA	Department of Virology	Department of Virology	Massab Umair, Aamer Ikram, Muhammad Salman, Zaira Rehman, Muhammad Ammar, Syed Adnan Haider, Nazish Badar, Abdul Ahad, and Hamza Ahmed Mirza	https://www.gisaid.org/	?	?	2022-04-21	?
hCoV-19/Pakistan/NIH-B44-S7/2022	betacoronavirus	EPI_ISL_12179293	?	2022-04-06	Asia	Pakistan	Islamabad		Asia	Pakistan	Islamabad	genome	29770	Human	72	Male	?	BA.2	GRA	Department of Virology	Department of Virology	Massab Umair, Aamer Ikram, Muhammad Salman, Zaira Rehman, Muhammad Ammar, Syed Adnan Haider, Nazish Badar, Abdul Ahad, and Hamza Ahmed Mirza	https://www.gisaid.org/	?	?	2022-04-21	?
hCoV-19/Pakistan/NIH-B44-S8/2022	betacoronavirus	EPI_ISL_12179294	?	2022-04-06	Asia	Pakistan	Islamabad		Asia	Pakistan	Islamabad	genome	29770	Human	35	Female	?	BA.2	GRA	Department of Virology	Department of Virology	Massab Umair, Aamer Ikram, Muhammad Salman, Zaira Rehman, Muhammad Ammar, Syed Adnan Haider, Nazish Badar, Abdul Ahad, and Hamza Ahmed Mirza	https://www.gisaid.org/	?	?	2022-04-21	?
hCoV-19/Pakistan/NIH-B44-S13/2022	betacoronavirus	EPI_ISL_12179295	?	2022-04-12	Asia	Pakistan	Islamabad		Asia	Pakistan	Islamabad	genome	29808	Human	32	Female	?	BA.2	GRA	Department of Virology	Department of Virology	Massab Umair, Aamer Ikram, Muhammad Salman, Zaira Rehman, Muhammad Ammar, Syed Adnan Haider, Nazish Badar, Abdul Ahad, and Hamza Ahmed Mirza	https://www.gisaid.org/	?	?	2022-04-21	?
hCoV-19/Pakistan/NIH-B44-S14/2022	betacoronavirus	EPI_ISL_12179296	?	2022-04-04	Asia	Pakistan	Quetta		Asia	Pakistan	Quetta	genome	29804	Human	41	Male	?	BA.2	GRA	Department of Virology	Department of Virology	Massab Umair, Aamer Ikram, Muhammad Salman, Zaira Rehman, Muhammad Ammar, Syed Adnan Haider, Nazish Badar, Abdul Ahad, and Hamza Ahmed Mirza	https://www.gisaid.org/	?	?	2022-04-21	?
hCoV-19/Pakistan/NIH-B44-S15/2022	betacoronavirus	EPI_ISL_12179297	?	2022-03-26	Asia	Pakistan	Kalat		Asia	Pakistan	Kalat	genome	29772	Human	75	Male	?	BA.2	GRA	Department of Virology	Department of Virology	Massab Umair, Aamer Ikram, Muhammad Salman, Zaira Rehman, Muhammad Ammar, Syed Adnan Haider, Nazish Badar, Abdul Ahad, and Hamza Ahmed Mirza	https://www.gisaid.org/	?	?	2022-04-21	?
hCoV-19/Pakistan/NIH-B44-S16/2022	betacoronavirus	EPI_ISL_12179298	?	2022-04-05	Asia	Pakistan	Gilgit		Asia	Pakistan	Gilgit	genome	29771	Human	35	Female	?	BA.2.65	GRA	Department of Virology	Department of Virology	Massab Umair, Aamer Ikram, Muhammad Salman, Zaira Rehman, Muhammad Ammar, Syed Adnan Haider, Nazish Badar, Abdul Ahad, and Hamza Ahmed Mirza	https://www.gisaid.org/	?	?	2022-04-21	?
hCoV-19/Pakistan/NIH-B44-S17/2022	betacoronavirus	EPI_ISL_12179299	?	2022-03-29	Asia	Pakistan	Gilgit		Asia	Pakistan	Gilgit	genome	29785	Human	43	Male	?	BA.1.1	GRA	Department of Virology	Department of Virology	Massab Umair, Aamer Ikram, Muhammad Salman, Zaira Rehman, Muhammad Ammar, Syed Adnan Haider, Nazish Badar, Abdul Ahad, and Hamza Ahmed Mirza	https://www.gisaid.org/	?	?	2022-04-21	?
hCoV-19/Pakistan/NIH-B44-S18/2022	betacoronavirus	EPI_ISL_12179300	?	2022-03-26	Asia	Pakistan	Gilgit		Asia	Pakistan	Gilgit	genome	29764	Human	17	Female	?	BA.2.65	GRA	Department of Virology	Department of Virology	Massab Umair, Aamer Ikram, Muhammad Salman, Zaira Rehman, Muhammad Ammar, Syed Adnan Haider, Nazish Badar, Abdul Ahad, and Hamza Ahmed Mirza	https://www.gisaid.org/	?	?	2022-04-21	?
hCoV-19/Pakistan/NIH-B44-S19/2022	betacoronavirus	EPI_ISL_12179301	?	2022-02-21	Asia	Pakistan	Gilgit		Asia	Pakistan	Gilgit	genome	29809	Human	21	Male	?	BA.2.65	GRA	Department of Virology	Department of Virology	Massab Umair, Aamer Ikram, Muhammad Salman, Zaira Rehman, Muhammad Ammar, Syed Adnan Haider, Nazish Badar, Abdul Ahad, and Hamza Ahmed Mirza	https://www.gisaid.org/	?	?	2022-04-21	?
hCoV-19/Pakistan/NIH-B44-S20/2022	betacoronavirus	EPI_ISL_12179302	?	2022-03-14	Asia	Pakistan	Gilgit		Asia	Pakistan	Gilgit	genome	29761	Human	15	Male	?	BA.2	GRA	Department of Virology	Department of Virology	Massab Umair, Aamer Ikram, Muhammad Salman, Zaira Rehman, Muhammad Ammar, Syed Adnan Haider, Nazish Badar, Abdul Ahad, and Hamza Ahmed Mirza	https://www.gisaid.org/	?	?	2022-04-21	?
hCoV-19/Pakistan/KMU_PHRL_ACGT_92/2022	betacoronavirus	EPI_ISL_12208809	?	2022-01-13	Asia	Pakistan	Khyber Pakhtunkhwa	Peshawar	Asia	Pakistan	Khyber Pakhtunkhwa	genome	709	Human	44	Male	?	Unassigned	GRA	Public Health Reference Lab, Khyber Medical University (PHRL-KP)	Public Health Reference Lab, Khyber Medical University (PHRL-KP)	Muhammad Waseem Shah, Muhammad Zakria, Iqbal Nisa, Shahzad Ahmad, Tariq Rahim, Hanif Ullah, Ishaq Khan, Yasar Yousafzai, Sami Siraj, Asif Ali, Hafsah Muhammad, Nasir Ahmad	https://www.gisaid.org/	?	?	2022-04-22	?
hCoV-19/Pakistan/NIH-B45-S2/2022	betacoronavirus	EPI_ISL_12220086	?	2022-04-04	Asia	Pakistan	Lahore		Asia	Pakistan	Lahore	genome	29711	Human	67	Female	?	BA.2	GRA	Provincial Public Health Reference Lab, Punjab AIDS Control Program, Lahore, Pakistan	Department of Virology	Massab Umair, Aamer Ikram, Muhammad Salman, Zaira Rehman, Muhammad Ammar, Syed Adnan Haider, Nazish Badar, Qasim Ali, Hasnain Javed, Fuzail Ahmad and Abida Bano	https://www.gisaid.org/	?	?	2022-04-22	?
hCoV-19/Pakistan/NIH-B45-S5/2022	betacoronavirus	EPI_ISL_12220087	?	2022-04-11	Asia	Pakistan	Lahore		Asia	Pakistan	Lahore	genome	29690	Human	6	Female	?	Unassigned	GRA	Provincial Public Health Reference Lab, Punjab AIDS Control Program, Lahore, Pakistan	Department of Virology	Massab Umair, Aamer Ikram, Muhammad Salman, Zaira Rehman, Muhammad Ammar, Syed Adnan Haider, Nazish Badar, Qasim Ali, Hasnain Javed, Fuzail Ahmad and Abida Bano	https://www.gisaid.org/	?	?	2022-04-22	?
hCoV-19/Pakistan/NIH-B45-S6/2022	betacoronavirus	EPI_ISL_12220088	?	2022-04-05	Asia	Pakistan	Lahore		Asia	Pakistan	Lahore	genome	29712	Human	35	Male	?	BA.2	GRA	Provincial Public Health Reference Lab, Punjab AIDS Control Program, Lahore, Pakistan	Department of Virology	Massab Umair, Aamer Ikram, Muhammad Salman, Zaira Rehman, Muhammad Ammar, Syed Adnan Haider, Nazish Badar, Qasim Ali, Hasnain Javed, Fuzail Ahmad and Abida Bano	https://www.gisaid.org/	?	?	2022-04-22	?
hCoV-19/Pakistan/NIH-B45-S7/2022	betacoronavirus	EPI_ISL_12220089	?	2022-04-17	Asia	Pakistan	Rawalpindi		Asia	Pakistan	Rawalpindi	genome	29760	Human	45	Male	?	BA.2.8	GRA	Department of Virology	Department of Virology	Massab Umair, Aamer Ikram, Muhammad Salman, Zaira Rehman, Muhammad Ammar, Syed Adnan Haider, Nazish Badar and Qasim Ali	https://www.gisaid.org/	?	?	2022-04-22	?
hCoV-19/Pakistan/NIH-B45-S8/2022	betacoronavirus	EPI_ISL_12220090	?	2022-04-11	Asia	Pakistan	Lahore		Asia	Pakistan	Lahore	genome	29754	Human	30	Male	?	BA.2	GRA	Provincial Public Health Reference Lab, Punjab AIDS Control Program, Lahore, Pakistan	Department of Virology	Massab Umair, Aamer Ikram, Muhammad Salman, Zaira Rehman, Muhammad Ammar, Syed Adnan Haider, Nazish Badar, Qasim Ali, Hasnain Javed, Fuzail Ahmad and Abida Bano	https://www.gisaid.org/	?	?	2022-04-22	?
hCoV-19/Pakistan/NIH-B45-S9/2022	betacoronavirus	EPI_ISL_12220091	?	2022-04-04	Asia	Pakistan	Lahore		Asia	Pakistan	Lahore	genome	29728	Human	33	Male	?	BA.2	GRA	Provincial Public Health Reference Lab, Punjab AIDS Control Program, Lahore, Pakistan	Department of Virology	Massab Umair, Aamer Ikram, Muhammad Salman, Zaira Rehman, Muhammad Ammar, Syed Adnan Haider, Nazish Badar, Qasim Ali, Hasnain Javed, Fuzail Ahmad and Abida Bano	https://www.gisaid.org/	?	?	2022-04-22	?
hCoV-19/Pakistan/NIH-B45-S12/2022	betacoronavirus	EPI_ISL_12220092	?	2022-04-04	Asia	Pakistan	Lahore		Asia	Pakistan	Lahore	genome	29737	Human	13	Male	?	BA.2	GRA	Provincial Public Health Reference Lab, Punjab AIDS Control Program, Lahore, Pakistan	Department of Virology	Massab Umair, Aamer Ikram, Muhammad Salman, Zaira Rehman, Muhammad Ammar, Syed Adnan Haider, Nazish Badar, Qasim Ali, Hasnain Javed, Fuzail Ahmad and Abida Bano	https://www.gisaid.org/	?	?	2022-04-22	?
hCoV-19/Pakistan/NIH-B45-S13/2022	betacoronavirus	EPI_ISL_12220093	?	2022-04-14	Asia	Pakistan	Islamabad		Asia	Pakistan	Islamabad	genome	29500	Human	21	Female	?	Unassigned	GRA	Department of Virology	Department of Virology	Massab Umair, Aamer Ikram, Muhammad Salman, Zaira Rehman, Muhammad Ammar, Syed Adnan Haider, Nazish Badar and Qasim Ali	https://www.gisaid.org/	?	?	2022-04-22	?
hCoV-19/Pakistan/NIH-B45-S16/2022	betacoronavirus	EPI_ISL_12220094	?	2022-04-14	Asia	Pakistan	Islamabad		Asia	Pakistan	Islamabad	genome	29728	Human	38	Male	?	BA.2	GRA	Department of Virology	Department of Virology	Massab Umair, Aamer Ikram, Muhammad Salman, Zaira Rehman, Muhammad Ammar, Syed Adnan Haider, Nazish Badar and Qasim Ali	https://www.gisaid.org/	?	?	2022-04-22	?
hCoV-19/Pakistan/NIH-B45-S19/2022	betacoronavirus	EPI_ISL_12220095	?	2022-04-13	Asia	Pakistan	Lahore		Asia	Pakistan	Lahore	genome	29423	Human	25	Female	?	BA.2	GRA	Provincial Public Health Reference Lab, Punjab AIDS Control Program, Lahore, Pakistan	Department of Virology	Massab Umair, Aamer Ikram, Muhammad Salman, Zaira Rehman, Muhammad Ammar, Syed Adnan Haider, Nazish Badar, Qasim Ali, Hasnain Javed, Fuzail Ahmad and Abida Bano	https://www.gisaid.org/	?	?	2022-04-22	?
hCoV-19/Pakistan/NIH-B45-S20/2022	betacoronavirus	EPI_ISL_12220096	?	2022-01-22	Asia	Pakistan	Turbat		Asia	Pakistan	Turbat	genome	29822	Human	35	Male	?	BA.1.18	GRA	Public Health Laboratory Kech, Turbat, Balochistan, Pakistan	Department of Virology	Massab Umair, Aamer Ikram, Muhammad Salman, Zaira Rehman, Muhammad Ammar, Syed Adnan Haider, Nazish Badar, Qasim Ali, Jeand Baloch, Sara Akhtar and Minhaj Ashraf	https://www.gisaid.org/	?	?	2022-04-22	?
hCoV-19/Pakistan/NIH-B45-S21/2022	betacoronavirus	EPI_ISL_12220097	?	2022-01-28	Asia	Pakistan	Turbat		Asia	Pakistan	Turbat	genome	29423	Human	36	Male	?	BA.2	GRA	Public Health Laboratory Kech, Turbat, Balochistan, Pakistan	Department of Virology	Massab Umair, Aamer Ikram, Muhammad Salman, Zaira Rehman, Muhammad Ammar, Syed Adnan Haider, Nazish Badar, Qasim Ali, Jeand Baloch, Sara Akhtar and Minhaj Ashraf	https://www.gisaid.org/	?	?	2022-04-22	?
hCoV-19/Pakistan/NIH-B46-S1/2022	betacoronavirus	EPI_ISL_12289170	?	2022-03-04	Asia	Pakistan	Gilgit		Asia	Pakistan	Gilgit	genome	29826	Human	39	Female	?	BA.2.65	GRA	COVID-19 PCR Laboratory PHQ Hospital, Gilgit-Baltistan	Department of Virology, National Institute of Health, Islamabad, Pakistan	Massab Umair, Aamer Ikram, Muhammad Salman, Zaira Rehman, Muhammad Ammar, Syed Adnan Haider, Nazish Badar, Qasim Ali, Abdul Latif, Mumtaz Hassan, Muzammil Hassan, Minhas Alam, Mudassir Hassan, Samuel Sims and Katherine Edington	https://www.gisaid.org/	?	?	2022-04-26	?
hCoV-19/Pakistan/NIH-B46-S2/2022	betacoronavirus	EPI_ISL_12289171	?	2022-03-01	Asia	Pakistan	Gilgit		Asia	Pakistan	Gilgit	genome	29690	Human	14	Male	?	BA.2.65	GR	COVID-19 PCR Laboratory PHQ Hospital, Gilgit-Baltistan	Department of Virology, National Institute of Health, Islamabad, Pakistan	Massab Umair, Aamer Ikram, Muhammad Salman, Zaira Rehman, Muhammad Ammar, Syed Adnan Haider, Nazish Badar, Qasim Ali, Abdul Latif, Mumtaz Hassan, Muzammil Hassan, Minhas Alam, Mudassir Hassan, Samuel Sims and Katherine Edington	https://www.gisaid.org/	?	?	2022-04-26	?
hCoV-19/Pakistan/NIH-B46-S4/2022	betacoronavirus	EPI_ISL_12289172	?	2022-03-01	Asia	Pakistan	Gilgit		Asia	Pakistan	Gilgit	genome	29711	Human	15	Male	?	BA.2	GRA	COVID-19 PCR Laboratory PHQ Hospital, Gilgit-Baltistan	Department of Virology, National Institute of Health, Islamabad, Pakistan	Massab Umair, Aamer Ikram, Muhammad Salman, Zaira Rehman, Muhammad Ammar, Syed Adnan Haider, Nazish Badar, Qasim Ali, Abdul Latif, Mumtaz Hassan, Muzammil Hassan, Minhas Alam, Mudassir Hassan, Samuel Sims and Katherine Edington	https://www.gisaid.org/	?	?	2022-04-26	?
hCoV-19/Pakistan/NIH-B46-S5/2022	betacoronavirus	EPI_ISL_12289173	?	2022-03-03	Asia	Pakistan	Gilgit		Asia	Pakistan	Gilgit	genome	29825	Human	43	Male	?	BA.2.65	GRA	COVID-19 PCR Laboratory PHQ Hospital, Gilgit-Baltistan	Department of Virology, National Institute of Health, Islamabad, Pakistan	Massab Umair, Aamer Ikram, Muhammad Salman, Zaira Rehman, Muhammad Ammar, Syed Adnan Haider, Nazish Badar, Qasim Ali, Abdul Latif, Mumtaz Hassan, Muzammil Hassan, Minhas Alam, Mudassir Hassan, Samuel Sims and Katherine Edington	https://www.gisaid.org/	?	?	2022-04-26	?
hCoV-19/Pakistan/NIH-B46-S6/2022	betacoronavirus	EPI_ISL_12289174	?	2022-03-08	Asia	Pakistan	Gilgit		Asia	Pakistan	Gilgit	genome	29726	Human	43	Female	?	BA.2	GRA	COVID-19 PCR Laboratory PHQ Hospital, Gilgit-Baltistan	Department of Virology, National Institute of Health, Islamabad, Pakistan	Massab Umair, Aamer Ikram, Muhammad Salman, Zaira Rehman, Muhammad Ammar, Syed Adnan Haider, Nazish Badar, Qasim Ali, Abdul Latif, Mumtaz Hassan, Muzammil Hassan, Minhas Alam, Mudassir Hassan, Samuel Sims and Katherine Edington	https://www.gisaid.org/	?	?	2022-04-26	?
hCoV-19/Pakistan/NIH-B46-S7/2022	betacoronavirus	EPI_ISL_12289175	?	2022-03-01	Asia	Pakistan	Gilgit		Asia	Pakistan	Gilgit	genome	29819	Human	16	Male	?	BA.2	GRA	COVID-19 PCR Laboratory PHQ Hospital, Gilgit-Baltistan	Department of Virology, National Institute of Health, Islamabad, Pakistan	Massab Umair, Aamer Ikram, Muhammad Salman, Zaira Rehman, Muhammad Ammar, Syed Adnan Haider, Nazish Badar, Qasim Ali, Abdul Latif, Mumtaz Hassan, Muzammil Hassan, Minhas Alam, Mudassir Hassan, Samuel Sims and Katherine Edington	https://www.gisaid.org/	?	?	2022-04-26	?
hCoV-19/Pakistan/NIH-B46-S8/2022	betacoronavirus	EPI_ISL_12289176	?	2022-03-01	Asia	Pakistan	Gilgit		Asia	Pakistan	Gilgit	genome	29593	Human	14	Male	?	BA.2	GRA	COVID-19 PCR Laboratory PHQ Hospital, Gilgit-Baltistan	Department of Virology, National Institute of Health, Islamabad, Pakistan	Massab Umair, Aamer Ikram, Muhammad Salman, Zaira Rehman, Muhammad Ammar, Syed Adnan Haider, Nazish Badar, Qasim Ali, Abdul Latif, Mumtaz Hassan, Muzammil Hassan, Minhas Alam, Mudassir Hassan, Samuel Sims and Katherine Edington	https://www.gisaid.org/	?	?	2022-04-26	?
hCoV-19/Pakistan/NIH-B46-S9/2022	betacoronavirus	EPI_ISL_12289177	?	2022-03-06	Asia	Pakistan	Gilgit		Asia	Pakistan	Gilgit	genome	29825	Human	47	Male	?	BA.2.65	GRA	COVID-19 PCR Laboratory PHQ Hospital, Gilgit-Baltistan	Department of Virology, National Institute of Health, Islamabad, Pakistan	Massab Umair, Aamer Ikram, Muhammad Salman, Zaira Rehman, Muhammad Ammar, Syed Adnan Haider, Nazish Badar, Qasim Ali, Abdul Latif, Mumtaz Hassan, Muzammil Hassan, Minhas Alam, Mudassir Hassan, Samuel Sims and Katherine Edington	https://www.gisaid.org/	?	?	2022-04-26	?
hCoV-19/Pakistan/NIH-B46-S10/2022	betacoronavirus	EPI_ISL_12289178	?	2022-03-08	Asia	Pakistan	Gilgit		Asia	Pakistan	Gilgit	genome	29711	Human	25	Female	?	BA.2.65	GRA	COVID-19 PCR Laboratory PHQ Hospital, Gilgit-Baltistan	Department of Virology, National Institute of Health, Islamabad, Pakistan	Massab Umair, Aamer Ikram, Muhammad Salman, Zaira Rehman, Muhammad Ammar, Syed Adnan Haider, Nazish Badar, Qasim Ali, Abdul Latif, Mumtaz Hassan, Muzammil Hassan, Minhas Alam, Mudassir Hassan, Samuel Sims and Katherine Edington	https://www.gisaid.org/	?	?	2022-04-26	?
hCoV-19/Pakistan/NIH-B46-S12/2022	betacoronavirus	EPI_ISL_12289179	?	2022-03-05	Asia	Pakistan	Gilgit		Asia	Pakistan	Gilgit	genome	29819	Human	38	Male	?	BA.1.1	GRA	COVID-19 PCR Laboratory PHQ Hospital, Gilgit-Baltistan	Department of Virology, National Institute of Health, Islamabad, Pakistan	Massab Umair, Aamer Ikram, Muhammad Salman, Zaira Rehman, Muhammad Ammar, Syed Adnan Haider, Nazish Badar, Qasim Ali, Abdul Latif, Mumtaz Hassan, Muzammil Hassan, Minhas Alam, Mudassir Hassan, Samuel Sims and Katherine Edington	https://www.gisaid.org/	?	?	2022-04-26	?
hCoV-19/Pakistan/NIH-B46-S13/2022	betacoronavirus	EPI_ISL_12289180	?	2022-03-08	Asia	Pakistan	Gilgit		Asia	Pakistan	Gilgit	genome	29825	Human	38	Female	?	BA.2	GRA	COVID-19 PCR Laboratory PHQ Hospital, Gilgit-Baltistan	Department of Virology, National Institute of Health, Islamabad, Pakistan	Massab Umair, Aamer Ikram, Muhammad Salman, Zaira Rehman, Muhammad Ammar, Syed Adnan Haider, Nazish Badar, Qasim Ali, Abdul Latif, Mumtaz Hassan, Muzammil Hassan, Minhas Alam, Mudassir Hassan, Samuel Sims and Katherine Edington	https://www.gisaid.org/	?	?	2022-04-26	?
hCoV-19/Pakistan/NIH-B46-S14/2022	betacoronavirus	EPI_ISL_12289181	?	2022-02-08	Asia	Pakistan	Turbat		Asia	Pakistan	Turbat	genome	29811	Human	47	Female	?	BA.1	GRA	Public Health Laboratory Kech, Turbat, Balochistan, Pakistan	Department of Virology, National Institute of Health, Islamabad, Pakistan	Massab Umair, Aamer Ikram, Muhammad Salman, Zaira Rehman, Muhammad Ammar, Syed Adnan Haider, Nazish Badar, Abdul Ahad, Hamza Ahmed Mirza, Emir Talundzic, Shannon Whitmer, Joel Montgomery, Justin Lee and John Klena	https://www.gisaid.org/	?	?	2022-04-26	?
hCoV-19/Pakistan/NIH-B46-S15/2022	betacoronavirus	EPI_ISL_12289182	?	2022-01-27	Asia	Pakistan	Turbat		Asia	Pakistan	Turbat	genome	29810	Human	29	Male	?	BA.1.1	GRA	Public Health Laboratory Kech, Turbat, Balochistan, Pakistan	Department of Virology, National Institute of Health, Islamabad, Pakistan	Massab Umair, Aamer Ikram, Muhammad Salman, Zaira Rehman, Muhammad Ammar, Syed Adnan Haider, Nazish Badar, Qasim Ali, Jeand Baloch, Sara Akhtar, Minhaj Ashraf, Samuel Sims and Katherine Edington	https://www.gisaid.org/	?	?	2022-04-26	?
hCoV-19/Pakistan/AKU-MARCH-R2-MIN-15/2021	betacoronavirus	EPI_ISL_12371284	?	2021-12-25	Asia	Pakistan			Asia	Pakistan		genome	29794	Human	16	Male	?	BA.1.1	GRA	Department of Pathology and Laboratory Medicine, AKUH Laboratories, Karachi, Pakistan	Department of Pathology and Laboratory Medicine, AKUH Laboratories, Karachi, Pakistan	A. Kanji, M. Yameen, A. Nasir, A.R. Bukhari, P.Thielen, J. Ashraf, R. Hasan, Z. Hasan (Funding support NIH Fogarty Training Grant, USA; University Research Council Grant, AKU)	https://www.gisaid.org/	?	?	2022-04-28	?
hCoV-19/Pakistan/AKU-MARCH-R2-MIN-14/2021	betacoronavirus	EPI_ISL_12371285	?	2021-12-25	Asia	Pakistan			Asia	Pakistan		genome	29717	Human	40	Male	?	BA.1.1	GRA	Department of Pathology and Laboratory Medicine, AKUH Laboratories, Karachi, Pakistan	Department of Pathology and Laboratory Medicine, AKUH Laboratories, Karachi, Pakistan	A. Kanji, M. Yameen, A. Nasir, A.R. Bukhari, P.Thielen, J. Ashraf, R. Hasan, Z. Hasan (Funding support NIH Fogarty Training Grant, USA; University Research Council Grant, AKU)	https://www.gisaid.org/	?	?	2022-04-28	?
hCoV-19/Pakistan/AKU-MARCH-R2-MIN-20/2021	betacoronavirus	EPI_ISL_12371286	?	2021-12-29	Asia	Pakistan			Asia	Pakistan		genome	29756	Human	29	Female	?	BA.1.1	GRA	Department of Pathology and Laboratory Medicine, AKUH Laboratories, Karachi, Pakistan	Department of Pathology and Laboratory Medicine, AKUH Laboratories, Karachi, Pakistan	A. Kanji, M. Yameen, A. Nasir, A.R. Bukhari, P.Thielen, J. Ashraf, R. Hasan, Z. Hasan (Funding support NIH Fogarty Training Grant, USA; University Research Council Grant, AKU)	https://www.gisaid.org/	?	?	2022-04-28	?
hCoV-19/Pakistan/AKU-MARCH-R2-MIN-16/2021	betacoronavirus	EPI_ISL_12371288	?	2021-12-25	Asia	Pakistan			Asia	Pakistan		genome	29745	Human	41	Male	?	BA.1.17.2	GRA	Department of Pathology and Laboratory Medicine, AKUH Laboratories, Karachi, Pakistan	Department of Pathology and Laboratory Medicine, AKUH Laboratories, Karachi, Pakistan	A. Kanji, M. Yameen, A. Nasir, A.R. Bukhari, P.Thielen, J. Ashraf, R. Hasan, Z. Hasan (Funding support NIH Fogarty Training Grant, USA; University Research Council Grant, AKU)	https://www.gisaid.org/	?	?	2022-04-28	?
hCoV-19/Pakistan/AKU-MARCH-R2-MIN-18/2021	betacoronavirus	EPI_ISL_12371289	?	2021-12-22	Asia	Pakistan			Asia	Pakistan		genome	29736	Human	44	Male	?	BA.1.1	GRA	Department of Pathology and Laboratory Medicine, AKUH Laboratories, Karachi, Pakistan	Department of Pathology and Laboratory Medicine, AKUH Laboratories, Karachi, Pakistan	A. Kanji, M. Yameen, A. Nasir, A.R. Bukhari, P.Thielen, J. Ashraf, R. Hasan, Z. Hasan (Funding support NIH Fogarty Training Grant, USA; University Research Council Grant, AKU)	https://www.gisaid.org/	?	?	2022-04-28	?
hCoV-19/Pakistan/NIH-B47-S2/2022	betacoronavirus	EPI_ISL_12411830	?	2022-04-20	Asia	Pakistan	Islamabad		Asia	Pakistan	Islamabad	genome	29765	Human	26	Male	?	BA.2	GRA	Department of Virology	Department of Virology	Massab Umair, Aamer Ikram, Muhammad Salman, Zaira Rehman, Muhammad Ammar, Syed Adnan Haider, Nazish Badar, Abdul Ahad, and Hamza Ahmed Mirza	https://www.gisaid.org/	?	?	2022-04-29	?
hCoV-19/Pakistan/NIH-B47-S3/2022	betacoronavirus	EPI_ISL_12411831	?	2022-04-18	Asia	Pakistan	Islamabad		Asia	Pakistan	Islamabad	genome	29790	Human	30	Female	?	BA.2	GRA	Department of Virology	Department of Virology	Massab Umair, Aamer Ikram, Muhammad Salman, Zaira Rehman, Muhammad Ammar, Syed Adnan Haider, Nazish Badar, Abdul Ahad, and Hamza Ahmed Mirza	https://www.gisaid.org/	?	?	2022-04-29	?
hCoV-19/Pakistan/NIH-B47-S4/2022	betacoronavirus	EPI_ISL_12411832	?	2022-04-22	Asia	Pakistan	Islamabad		Asia	Pakistan	Islamabad	genome	29688	Human	60	Male	?	Unassigned	GRA	Department of Virology	Department of Virology	Massab Umair, Aamer Ikram, Muhammad Salman, Zaira Rehman, Muhammad Ammar, Syed Adnan Haider, Nazish Badar, Abdul Ahad, and Hamza Ahmed Mirza	https://www.gisaid.org/	?	?	2022-04-29	?
hCoV-19/Pakistan/NIH-B47-S5/2022	betacoronavirus	EPI_ISL_12411833	?	2022-04-20	Asia	Pakistan	Islamabad		Asia	Pakistan	Islamabad	genome	29762	Human	34	Male	?	BA.2.12.1	GRA	Department of Virology	Department of Virology	Massab Umair, Aamer Ikram, Muhammad Salman, Zaira Rehman, Muhammad Ammar, Syed Adnan Haider, Nazish Badar, Abdul Ahad, and Hamza Ahmed Mirza	https://www.gisaid.org/	?	?	2022-04-29	?
hCoV-19/Pakistan/NIH-B47-S6/2022	betacoronavirus	EPI_ISL_12411834	?	2022-04-23	Asia	Pakistan	Islamabad		Asia	Pakistan	Islamabad	genome	29493	Human	18	Female	?	Unassigned	GRA	Department of Virology	Department of Virology	Massab Umair, Aamer Ikram, Muhammad Salman, Zaira Rehman, Muhammad Ammar, Syed Adnan Haider, Nazish Badar, Abdul Ahad, and Hamza Ahmed Mirza	https://www.gisaid.org/	?	?	2022-04-29	?
hCoV-19/Pakistan/NIH-B47-S8/2022	betacoronavirus	EPI_ISL_12411835	?	2022-04-18	Asia	Pakistan	Islamabad		Asia	Pakistan	Islamabad	genome	29805	Human	38	Female	?	BA.2	GRA	Department of Virology	Department of Virology	Massab Umair, Aamer Ikram, Muhammad Salman, Zaira Rehman, Muhammad Ammar, Syed Adnan Haider, Nazish Badar, Abdul Ahad, and Hamza Ahmed Mirza	https://www.gisaid.org/	?	?	2022-04-29	?
hCoV-19/Pakistan/NIH-B47-S9/2022	betacoronavirus	EPI_ISL_12411836	?	2022-04-14	Asia	Pakistan	Islamabad		Asia	Pakistan	Islamabad	genome	29685	Human	48	Female	?	Unassigned	GRA	Department of Virology	Department of Virology	Massab Umair, Aamer Ikram, Muhammad Salman, Zaira Rehman, Muhammad Ammar, Syed Adnan Haider, Nazish Badar, Abdul Ahad, and Hamza Ahmed Mirza	https://www.gisaid.org/	?	?	2022-04-29	?
hCoV-19/Pakistan/NIH-B47-S12/2022	betacoronavirus	EPI_ISL_12411837	?	2022-04-13	Asia	Pakistan	Islamabad		Asia	Pakistan	Islamabad	genome	29794	Human	19	Male	?	BA.2	GR	Department of Virology	Department of Virology	Massab Umair, Aamer Ikram, Muhammad Salman, Zaira Rehman, Muhammad Ammar, Syed Adnan Haider, Nazish Badar, Abdul Ahad, and Hamza Ahmed Mirza	https://www.gisaid.org/	?	?	2022-04-29	?
hCoV-19/Pakistan/NIH-B47-S13/2022	betacoronavirus	EPI_ISL_12411838	?	2022-04-13	Asia	Pakistan	Islamabad		Asia	Pakistan	Islamabad	genome	29732	Human	20	Male	?	BA.2	GRA	Department of Virology	Department of Virology	Massab Umair, Aamer Ikram, Muhammad Salman, Zaira Rehman, Muhammad Ammar, Syed Adnan Haider, Nazish Badar, Abdul Ahad, and Hamza Ahmed Mirza	https://www.gisaid.org/	?	?	2022-04-29	?
hCoV-19/Pakistan/NIH-B47-S15/2022	betacoronavirus	EPI_ISL_12411839	?	2022-02-15	Asia	Pakistan	Turbat		Asia	Pakistan	Turbat	genome	29762	Human	41	Male	?	BA.2	GRA	Public Health Laboratory Kech	Department of Virology	Massab Umair, Aamer Ikram, Muhammad Salman, Zaira Rehman, Muhammad Ammar, Syed Adnan Haider, Nazish Badar, Abdul Ahad, Hamza Ahmed Mirza, Jeand Baloch, Sara Akhtar, and Minhaj Ashraf	https://www.gisaid.org/	?	?	2022-04-29	?
hCoV-19/Pakistan/NIH-B47-S16/2022	betacoronavirus	EPI_ISL_12411840	?	2022-02-23	Asia	Pakistan	Turbat		Asia	Pakistan	Turbat	genome	29817	Human	34	Male	?	BA.1.18	GRA	Public Health Laboratory Kech	Department of Virology	Massab Umair, Aamer Ikram, Muhammad Salman, Zaira Rehman, Muhammad Ammar, Syed Adnan Haider, Nazish Badar, Abdul Ahad, Hamza Ahmed Mirza, Jeand Baloch, Sara Akhtar, and Minhaj Ashraf	https://www.gisaid.org/	?	?	2022-04-29	?
hCoV-19/Pakistan/NIH-B47-S18/2022	betacoronavirus	EPI_ISL_12411841	?	2022-03-22	Asia	Pakistan	Turbat		Asia	Pakistan	Turbat	genome	29768	Human	25	Female	?	BA.2.65	GRA	Public Health Laboratory Kech	Department of Virology	Massab Umair, Aamer Ikram, Muhammad Salman, Zaira Rehman, Muhammad Ammar, Syed Adnan Haider, Nazish Badar, Abdul Ahad, Hamza Ahmed Mirza, Jeand Baloch, Sara Akhtar, and Minhaj Ashraf	https://www.gisaid.org/	?	?	2022-04-29	?
hCoV-19/Pakistan/NIH-B47-S19/2022	betacoronavirus	EPI_ISL_12411842	?	2022-03-02	Asia	Pakistan	Gilgit		Asia	Pakistan	Gilgit	genome	29803	Human	50	Male	?	BA.2.65	GRA	COVID-19 PCR Laboratory	Department of Virology	Massab Umair, Aamer Ikram, Muhammad Salman, Zaira Rehman, Muhammad Ammar, Syed Adnan Haider, Nazish Badar, Abdul Ahad, Hamza Ahmed Mirza, Mumtaz Hassan, Muzammil Hassan, Minhas Alam, and Mudassir Hassan	https://www.gisaid.org/	?	?	2022-04-29	?
hCoV-19/Pakistan/NIH-B47-S20/2022	betacoronavirus	EPI_ISL_12411843	?	2022-03-03	Asia	Pakistan	Gilgit		Asia	Pakistan	Gilgit	genome	29768	Human	75	Male	?	BA.2.65	GRA	COVID-19 PCR Laboratory	Department of Virology	Massab Umair, Aamer Ikram, Muhammad Salman, Zaira Rehman, Muhammad Ammar, Syed Adnan Haider, Nazish Badar, Abdul Ahad, Hamza Ahmed Mirza, Mumtaz Hassan, Muzammil Hassan, Minhas Alam, and Mudassir Hassan	https://www.gisaid.org/	?	?	2022-04-29	?
hCoV-19/Pakistan/AKU-MARCH-R2-MIN-11/2021	betacoronavirus	EPI_ISL_12585712	?	2021-12-24	Asia	Pakistan			Asia	Pakistan		genome	29729	Human	51	Male	?	BA.1	GRA	Department of Pathology and Laboratory Medicine, AKUH Laboratories, Karachi, Pakistan	Department of Pathology and Laboratory Medicine, AKUH Laboratories, Karachi, Pakistan	A. Kanji, M. Yameen, A. Nasir, A.R. Bukhari, P.Thielen, J. Ashraf, R. Hasan, Z. Hasan (Funding support NIH Fogarty Training Grant, USA; University Research Council Grant, AKU)	https://www.gisaid.org/	?	?	2022-04-28	?
hCoV-19/Pakistan/AKU-MARCH-R2-MIN-07/2021	betacoronavirus	EPI_ISL_12585713	?	2021-12-20	Asia	Pakistan			Asia	Pakistan		genome	29788	Human	34	Female	?	BA.1.1	GRA	Department of Pathology and Laboratory Medicine, AKUH Laboratories, Karachi, Pakistan	Department of Pathology and Laboratory Medicine, AKUH Laboratories, Karachi, Pakistan	A. Kanji, M. Yameen, A. Nasir, A.R. Bukhari, P.Thielen, J. Ashraf, R. Hasan, Z. Hasan (Funding support NIH Fogarty Training Grant, USA; University Research Council Grant, AKU)	https://www.gisaid.org/	?	?	2022-04-28	?
hCoV-19/Pakistan/AKU-MARCH-R2-MIN-10/2021	betacoronavirus	EPI_ISL_12585714	?	2021-12-22	Asia	Pakistan			Asia	Pakistan		genome	29781	Human	31	Male	?	BA.1.1	GRA	Department of Pathology and Laboratory Medicine, AKUH Laboratories, Karachi, Pakistan	Department of Pathology and Laboratory Medicine, AKUH Laboratories, Karachi, Pakistan	A. Kanji, M. Yameen, A. Nasir, A.R. Bukhari, P.Thielen, J. Ashraf, R. Hasan, Z. Hasan (Funding support NIH Fogarty Training Grant, USA; University Research Council Grant, AKU)	https://www.gisaid.org/	?	?	2022-04-28	?
hCoV-19/Pakistan/AKU-MARCH-R2-MIN-22/2021	betacoronavirus	EPI_ISL_12585715	?	2021-12-30	Asia	Pakistan			Asia	Pakistan		genome	29809	Human	25	Male	?	BA.1.1	GRA	Department of Pathology and Laboratory Medicine, AKUH Laboratories, Karachi, Pakistan	Department of Pathology and Laboratory Medicine, AKUH Laboratories, Karachi, Pakistan	A. Kanji, M. Yameen, A. Nasir, A.R. Bukhari, P.Thielen, J. Ashraf, R. Hasan, Z. Hasan (Funding support NIH Fogarty Training Grant, USA; University Research Council Grant, AKU)	https://www.gisaid.org/	?	?	2022-04-28	?
hCoV-19/Pakistan/AKU-MARCH-R2-MIN-21/2021	betacoronavirus	EPI_ISL_12585716	?	2021-12-29	Asia	Pakistan			Asia	Pakistan		genome	29724	Human	35	Male	?	BA.1.17	GRA	Department of Pathology and Laboratory Medicine, AKUH Laboratories, Karachi, Pakistan	Department of Pathology and Laboratory Medicine, AKUH Laboratories, Karachi, Pakistan	A. Kanji, M. Yameen, A. Nasir, A.R. Bukhari, P.Thielen, J. Ashraf, R. Hasan, Z. Hasan (Funding support NIH Fogarty Training Grant, USA; University Research Council Grant, AKU)	https://www.gisaid.org/	?	?	2022-04-28	?
hCoV-19/Pakistan/AKU-MARCH-R2-MIN-09/2021	betacoronavirus	EPI_ISL_12585717	?	2021-12-22	Asia	Pakistan			Asia	Pakistan		genome	29739	Human	28	Male	?	BA.1.1	GRA	Department of Pathology and Laboratory Medicine, AKUH Laboratories, Karachi, Pakistan	Department of Pathology and Laboratory Medicine, AKUH Laboratories, Karachi, Pakistan	A. Kanji, M. Yameen, A. Nasir, A.R. Bukhari, P.Thielen, J. Ashraf, R. Hasan, Z. Hasan (Funding support NIH Fogarty Training Grant, USA; University Research Council Grant, AKU)	https://www.gisaid.org/	?	?	2022-04-28	?
hCoV-19/Pakistan/AKU-MARCH-R2-MIN-05/2021	betacoronavirus	EPI_ISL_12585718	?	2021-12-08	Asia	Pakistan			Asia	Pakistan		genome	29792	Human	34	Male	?	BA.1	GRA	Department of Pathology and Laboratory Medicine, AKUH Laboratories, Karachi, Pakistan	Department of Pathology and Laboratory Medicine, AKUH Laboratories, Karachi, Pakistan	A. Kanji, M. Yameen, A. Nasir, A.R. Bukhari, P.Thielen, J. Ashraf, R. Hasan, Z. Hasan (Funding support NIH Fogarty Training Grant, USA; University Research Council Grant, AKU)	https://www.gisaid.org/	?	?	2022-04-28	?
hCoV-19/Pakistan/AKU-MARCH-R2-MIN-13/2021	betacoronavirus	EPI_ISL_12585719	?	2021-12-25	Asia	Pakistan			Asia	Pakistan		genome	29742	Human	40	Male	?	BA.1	GRA	Department of Pathology and Laboratory Medicine, AKUH Laboratories, Karachi, Pakistan	Department of Pathology and Laboratory Medicine, AKUH Laboratories, Karachi, Pakistan	A. Kanji, M. Yameen, A. Nasir, A.R. Bukhari, P.Thielen, J. Ashraf, R. Hasan, Z. Hasan (Funding support NIH Fogarty Training Grant, USA; University Research Council Grant, AKU)	https://www.gisaid.org/	?	?	2022-04-28	?
hCoV-19/Pakistan/AKU-MARCH-R2-MIN-08/2021	betacoronavirus	EPI_ISL_12585722	?	2021-12-22	Asia	Pakistan			Asia	Pakistan		genome	29789	Human	23	Female	?	BA.1.16	GRA	Department of Pathology and Laboratory Medicine, AKUH Laboratories, Karachi, Pakistan	Department of Pathology and Laboratory Medicine, AKUH Laboratories, Karachi, Pakistan	A. Kanji, M. Yameen, A. Nasir, A.R. Bukhari, P.Thielen, J. Ashraf, R. Hasan, Z. Hasan (Funding support NIH Fogarty Training Grant, USA; University Research Council Grant, AKU)	https://www.gisaid.org/	?	?	2022-04-28	?
hCoV-19/Pakistan/AKU-MARCH-R2-MIN-17/2021	betacoronavirus	EPI_ISL_12585724	?	2021-12-25	Asia	Pakistan			Asia	Pakistan		genome	29802	Human	49	Male	?	BA.1.1	GRA	Department of Pathology and Laboratory Medicine, AKUH Laboratories, Karachi, Pakistan	Department of Pathology and Laboratory Medicine, AKUH Laboratories, Karachi, Pakistan	A. Kanji, M. Yameen, A. Nasir, A.R. Bukhari, P.Thielen, J. Ashraf, R. Hasan, Z. Hasan (Funding support NIH Fogarty Training Grant, USA; University Research Council Grant, AKU)	https://www.gisaid.org/	?	?	2022-04-28	?
hCoV-19/Pakistan/AKU-MARCH-R2-MIN-06/2021	betacoronavirus	EPI_ISL_12585725	?	2021-12-17	Asia	Pakistan			Asia	Pakistan		genome	29798	Human	49	Female	?	BA.1.15.1	GRA	Department of Pathology and Laboratory Medicine, AKUH Laboratories, Karachi, Pakistan	Department of Pathology and Laboratory Medicine, AKUH Laboratories, Karachi, Pakistan	A. Kanji, M. Yameen, A. Nasir, A.R. Bukhari, P.Thielen, J. Ashraf, R. Hasan, Z. Hasan (Funding support NIH Fogarty Training Grant, USA; University Research Council Grant, AKU)	https://www.gisaid.org/	?	?	2022-04-28	?
hCoV-19/Pakistan/AKU-APR-R2-MIN-03/2022	betacoronavirus	EPI_ISL_12597143	?	2022-03-02	Asia	Pakistan			Asia	Pakistan		genome	29340	Human	50	Male	?	BA.2.10	GRA	Department of Pathology and Laboratory Medicine, AKUH Laboratories, Karachi, Pakistan	Department of Pathology and Laboratory Medicine, AKUH Laboratories, Karachi, Pakistan	M. Yameen, A. Kanji, A. Nasir, A.R. Bukhari, Z. A. Ullah, P.Thielen, J. Ashraf, R. Hasan, Z. Hasan (Funding support NIH Fogarty Training Grant, USA; University Research Council Grant, AKU)	https://www.gisaid.org/	?	?	2022-05-09	?
hCoV-19/Pakistan/AKU-APR-R2-MIN-08/2022	betacoronavirus	EPI_ISL_12597144	?	2022-03-06	Asia	Pakistan			Asia	Pakistan		genome	28942	Human	73	Female	?	BA.2	GRA	Department of Pathology and Laboratory Medicine, AKUH Laboratories, Karachi, Pakistan	Department of Pathology and Laboratory Medicine, AKUH Laboratories, Karachi, Pakistan	M. Yameen, A. Kanji, A. Nasir, A.R. Bukhari, Z. A. Ullah, P.Thielen, J. Ashraf, R. Hasan, Z. Hasan (Funding support NIH Fogarty Training Grant, USA; University Research Council Grant, AKU)	https://www.gisaid.org/	?	?	2022-05-09	?
hCoV-19/Pakistan/AKU-APR-R2-MIN-09/2022	betacoronavirus	EPI_ISL_12597145	?	2022-03-09	Asia	Pakistan			Asia	Pakistan		genome	29403	Human	66	Female	?	BA.2	GRA	Department of Pathology and Laboratory Medicine, AKUH Laboratories, Karachi, Pakistan	Department of Pathology and Laboratory Medicine, AKUH Laboratories, Karachi, Pakistan	M. Yameen, A. Kanji, A. Nasir, A.R. Bukhari, Z. A. Ullah, P.Thielen, J. Ashraf, R. Hasan, Z. Hasan (Funding support NIH Fogarty Training Grant, USA; University Research Council Grant, AKU)	https://www.gisaid.org/	?	?	2022-05-09	?
hCoV-19/Pakistan/AKU-APR-R2-MIN-18/2022	betacoronavirus	EPI_ISL_12597147	?	2022-02-02	Asia	Pakistan			Asia	Pakistan		genome	29298	Human	53	Female	?	BA.2	GRA	Department of Pathology and Laboratory Medicine, AKUH Laboratories, Karachi, Pakistan	Department of Pathology and Laboratory Medicine, AKUH Laboratories, Karachi, Pakistan	M. Yameen, A. Kanji, A. Nasir, A.R. Bukhari, Z. A. Ullah, P.Thielen, J. Ashraf, R. Hasan, Z. Hasan (Funding support NIH Fogarty Training Grant, USA; University Research Council Grant, AKU)	https://www.gisaid.org/	?	?	2022-05-09	?
hCoV-19/Pakistan/AKU-APR-R2-MIN-01/2022	betacoronavirus	EPI_ISL_12610934	?	2022-03-01	Asia	Pakistan			Asia	Pakistan		genome	29422	Human	49	Male	?	BA.2	GRA	Department of Pathology and Laboratory Medicine, AKUH Laboratories, Karachi, Pakistan	Department of Pathology and Laboratory Medicine, AKUH Laboratories, Karachi, Pakistan	M. Yameen, A. Kanji, A. Nasir, A.R. Bukhari, Z. A. Ullah, P.Thielen, J. Ashraf, R. Hasan, Z. Hasan (Funding support NIH Fogarty Training Grant, USA; University Research Council Grant, AKU)	https://www.gisaid.org/	?	?	2022-05-09	?
hCoV-19/Pakistan/AKU-APR-R2-MIN-02/2022	betacoronavirus	EPI_ISL_12610935	?	2022-03-02	Asia	Pakistan			Asia	Pakistan		genome	29300	Human	65	Male	?	BA.2	GRA	Department of Pathology and Laboratory Medicine, AKUH Laboratories, Karachi, Pakistan	Department of Pathology and Laboratory Medicine, AKUH Laboratories, Karachi, Pakistan	M. Yameen, A. Kanji, A. Nasir, A.R. Bukhari, Z. A. Ullah, P.Thielen, J. Ashraf, R. Hasan, Z. Hasan (Funding support NIH Fogarty Training Grant, USA; University Research Council Grant, AKU)	https://www.gisaid.org/	?	?	2022-05-09	?
hCoV-19/Pakistan/AKU-APR-R2-MIN-04/2022	betacoronavirus	EPI_ISL_12610936	?	2022-03-02	Asia	Pakistan			Asia	Pakistan		genome	29302	Human	26	Male	?	BA.2	GR	Department of Pathology and Laboratory Medicine, AKUH Laboratories, Karachi, Pakistan	Department of Pathology and Laboratory Medicine, AKUH Laboratories, Karachi, Pakistan	M. Yameen, A. Kanji, A. Nasir, A.R. Bukhari, Z. A. Ullah, P.Thielen, J. Ashraf, R. Hasan, Z. Hasan (Funding support NIH Fogarty Training Grant, USA; University Research Council Grant, AKU)	https://www.gisaid.org/	?	?	2022-05-09	?
hCoV-19/Pakistan/AKU-APR-R2-MIN-05/2022	betacoronavirus	EPI_ISL_12610937	?	2022-03-02	Asia	Pakistan			Asia	Pakistan		genome	29315	Human	33	Female	?	BA.2	GRA	Department of Pathology and Laboratory Medicine, AKUH Laboratories, Karachi, Pakistan	Department of Pathology and Laboratory Medicine, AKUH Laboratories, Karachi, Pakistan	M. Yameen, A. Kanji, A. Nasir, A.R. Bukhari, Z. A. Ullah, P.Thielen, J. Ashraf, R. Hasan, Z. Hasan (Funding support NIH Fogarty Training Grant, USA; University Research Council Grant, AKU)	https://www.gisaid.org/	?	?	2022-05-09	?
hCoV-19/Pakistan/AKU-APR-R2-MIN-06/2022	betacoronavirus	EPI_ISL_12610938	?	2022-03-02	Asia	Pakistan			Asia	Pakistan		genome	28997	Human	39	Female	?	BA.2	GRA	Department of Pathology and Laboratory Medicine, AKUH Laboratories, Karachi, Pakistan	Department of Pathology and Laboratory Medicine, AKUH Laboratories, Karachi, Pakistan	M. Yameen, A. Kanji, A. Nasir, A.R. Bukhari, Z. A. Ullah, P.Thielen, J. Ashraf, R. Hasan, Z. Hasan (Funding support NIH Fogarty Training Grant, USA; University Research Council Grant, AKU)	https://www.gisaid.org/	?	?	2022-05-09	?
hCoV-19/Pakistan/AKU-APR-R2-MIN-07/2022	betacoronavirus	EPI_ISL_12610939	?	2022-03-17	Asia	Pakistan			Asia	Pakistan		genome	29413	Human	55	Female	?	BA.2	GRA	Department of Pathology and Laboratory Medicine, AKUH Laboratories, Karachi, Pakistan	Department of Pathology and Laboratory Medicine, AKUH Laboratories, Karachi, Pakistan	M. Yameen, A. Kanji, A. Nasir, A.R. Bukhari, Z. A. Ullah, P.Thielen, J. Ashraf, R. Hasan, Z. Hasan (Funding support NIH Fogarty Training Grant, USA; University Research Council Grant, AKU)	https://www.gisaid.org/	?	?	2022-05-09	?
hCoV-19/Pakistan/AKU-APR-R2-MIN-10/2022	betacoronavirus	EPI_ISL_12610940	?	2022-03-12	Asia	Pakistan			Asia	Pakistan		genome	29342	Human	62	Male	?	BA.2.3	GRA	Department of Pathology and Laboratory Medicine, AKUH Laboratories, Karachi, Pakistan	Department of Pathology and Laboratory Medicine, AKUH Laboratories, Karachi, Pakistan	M. Yameen, A. Kanji, A. Nasir, A.R. Bukhari, Z. A. Ullah, P.Thielen, J. Ashraf, R. Hasan, Z. Hasan (Funding support NIH Fogarty Training Grant, USA; University Research Council Grant, AKU)	https://www.gisaid.org/	?	?	2022-05-09	?
hCoV-19/Pakistan/AKU-APR-R2-MIN-11/2022	betacoronavirus	EPI_ISL_12610941	?	2022-03-07	Asia	Pakistan			Asia	Pakistan		genome	29390	Human	27	Female	?	BA.2	GRA	Department of Pathology and Laboratory Medicine, AKUH Laboratories, Karachi, Pakistan	Department of Pathology and Laboratory Medicine, AKUH Laboratories, Karachi, Pakistan	M. Yameen, A. Kanji, A. Nasir, A.R. Bukhari, Z. A. Ullah, P.Thielen, J. Ashraf, R. Hasan, Z. Hasan (Funding support NIH Fogarty Training Grant, USA; University Research Council Grant, AKU)	https://www.gisaid.org/	?	?	2022-05-09	?
hCoV-19/Pakistan/AKU-APR-R2-MIN-13/2022	betacoronavirus	EPI_ISL_12610942	?	2022-03-11	Asia	Pakistan			Asia	Pakistan		genome	29413	Human	29	Male	?	BA.2	GRA	Department of Pathology and Laboratory Medicine, AKUH Laboratories, Karachi, Pakistan	Department of Pathology and Laboratory Medicine, AKUH Laboratories, Karachi, Pakistan	M. Yameen, A. Kanji, A. Nasir, A.R. Bukhari, Z. A. Ullah, P.Thielen, J. Ashraf, R. Hasan, Z. Hasan (Funding support NIH Fogarty Training Grant, USA; University Research Council Grant, AKU)	https://www.gisaid.org/	?	?	2022-05-09	?
hCoV-19/Pakistan/AKU-APR-R2-MIN-15/2022	betacoronavirus	EPI_ISL_12610943	?	2022-03-26	Asia	Pakistan			Asia	Pakistan		genome	28959	Human	26	Male	?	BA.2	GRA	Department of Pathology and Laboratory Medicine, AKUH Laboratories, Karachi, Pakistan	Department of Pathology and Laboratory Medicine, AKUH Laboratories, Karachi, Pakistan	M. Yameen, A. Kanji, A. Nasir, A.R. Bukhari, Z. A. Ullah, P.Thielen, J. Ashraf, R. Hasan, Z. Hasan (Funding support NIH Fogarty Training Grant, USA; University Research Council Grant, AKU)	https://www.gisaid.org/	?	?	2022-05-09	?
hCoV-19/Pakistan/AKU-APR-R2-MIN-17/2022	betacoronavirus	EPI_ISL_12610945	?	2022-01-26	Asia	Pakistan			Asia	Pakistan		genome	29772	Human	23	Male	?	BA.2	GRA	Department of Pathology and Laboratory Medicine, AKUH Laboratories, Karachi, Pakistan	Department of Pathology and Laboratory Medicine, AKUH Laboratories, Karachi, Pakistan	M. Yameen, A. Kanji, A. Nasir, A.R. Bukhari, Z. A. Ullah, P.Thielen, J. Ashraf, R. Hasan, Z. Hasan (Funding support NIH Fogarty Training Grant, USA; University Research Council Grant, AKU)	https://www.gisaid.org/	?	?	2022-05-09	?
hCoV-19/Pakistan/AKU-APR-R2-MIN-19/2022	betacoronavirus	EPI_ISL_12610946	?	2022-02-02	Asia	Pakistan			Asia	Pakistan		genome	29302	Human	18	Male	?	BA.2	GRA	Department of Pathology and Laboratory Medicine, AKUH Laboratories, Karachi, Pakistan	Department of Pathology and Laboratory Medicine, AKUH Laboratories, Karachi, Pakistan	M. Yameen, A. Kanji, A. Nasir, A.R. Bukhari, Z. A. Ullah, P.Thielen, J. Ashraf, R. Hasan, Z. Hasan (Funding support NIH Fogarty Training Grant, USA; University Research Council Grant, AKU)	https://www.gisaid.org/	?	?	2022-05-09	?
hCoV-19/Pakistan/AKU-APR-R2-MIN-20/2022	betacoronavirus	EPI_ISL_12610947	?	2022-03-14	Asia	Pakistan			Asia	Pakistan		genome	29268	Human	35	Male	?	BA.2.31	GRA	Department of Pathology and Laboratory Medicine, AKUH Laboratories, Karachi, Pakistan	Department of Pathology and Laboratory Medicine, AKUH Laboratories, Karachi, Pakistan	M. Yameen, A. Kanji, A. Nasir, A.R. Bukhari, Z. A. Ullah, P.Thielen, J. Ashraf, R. Hasan, Z. Hasan (Funding support NIH Fogarty Training Grant, USA; University Research Council Grant, AKU)	https://www.gisaid.org/	?	?	2022-05-09	?
hCoV-19/Pakistan/AKU-APR-R2-MIN-21/2022	betacoronavirus	EPI_ISL_12610948	?	2022-03-14	Asia	Pakistan			Asia	Pakistan		genome	29316	Human	28	Female	?	BA.2	GRA	Department of Pathology and Laboratory Medicine, AKUH Laboratories, Karachi, Pakistan	Department of Pathology and Laboratory Medicine, AKUH Laboratories, Karachi, Pakistan	M. Yameen, A. Kanji, A. Nasir, A.R. Bukhari, Z. A. Ullah, P.Thielen, J. Ashraf, R. Hasan, Z. Hasan (Funding support NIH Fogarty Training Grant, USA; University Research Council Grant, AKU)	https://www.gisaid.org/	?	?	2022-05-09	?
hCoV-19/Pakistan/AKU-APR-R2-MIN-22/2022	betacoronavirus	EPI_ISL_12610949	?	2022-03-15	Asia	Pakistan			Asia	Pakistan		genome	28962	Human	42	Male	?	BA.2	GRA	Department of Pathology and Laboratory Medicine, AKUH Laboratories, Karachi, Pakistan	Department of Pathology and Laboratory Medicine, AKUH Laboratories, Karachi, Pakistan	M. Yameen, A. Kanji, A. Nasir, A.R. Bukhari, Z. A. Ullah, P.Thielen, J. Ashraf, R. Hasan, Z. Hasan (Funding support NIH Fogarty Training Grant, USA; University Research Council Grant, AKU)	https://www.gisaid.org/	?	?	2022-05-09	?
hCoV-19/Pakistan/AKU-APR-R2-MIN-23/2022	betacoronavirus	EPI_ISL_12610950	?	2022-03-15	Asia	Pakistan			Asia	Pakistan		genome	28946	Human	47	Male	?	BA.2	GRA	Department of Pathology and Laboratory Medicine, AKUH Laboratories, Karachi, Pakistan	Department of Pathology and Laboratory Medicine, AKUH Laboratories, Karachi, Pakistan	M. Yameen, A. Kanji, A. Nasir, A.R. Bukhari, Z. A. Ullah, P.Thielen, J. Ashraf, R. Hasan, Z. Hasan (Funding support NIH Fogarty Training Grant, USA; University Research Council Grant, AKU)	https://www.gisaid.org/	?	?	2022-05-09	?
hCoV-19/Pakistan/NIH-B50-GOV-S1/2022	betacoronavirus	EPI_ISL_13110250	?	2022-04-01	Asia	Pakistan	Lahore		Asia	Pakistan	Lahore	genome	29760	Human	45	Female	?	BA.2	GRA	Shaukat KhanumÂ Memorial Cancer Hospital and Research Centres, Lahore, Pakistan	Department of Virology, National Institute of Health, Islamabad, Pakistan	Massab Umair, Aamer Ikram, Muhammad Salman, Zaira Rehman, Muhammad Ammar, Syed Adnan Haider, Nazish Badar, Qasim Malik, Romena Qazi	https://www.gisaid.org/	?	?	2022-06-06	?
hCoV-19/Pakistan/NIH-B50-GOV-S2/2022	betacoronavirus	EPI_ISL_13110251	?	2022-04-01	Asia	Pakistan	Lahore		Asia	Pakistan	Lahore	genome	29762	Human	72	Female	?	BA.2	GRA	Shaukat KhanumÂ Memorial Cancer Hospital and Research Centres, Lahore, Pakistan	Department of Virology, National Institute of Health, Islamabad, Pakistan	Massab Umair, Aamer Ikram, Muhammad Salman, Zaira Rehman, Muhammad Ammar, Syed Adnan Haider, Nazish Badar, Qasim Malik, Romena Qazi	https://www.gisaid.org/	?	?	2022-06-06	?
hCoV-19/Pakistan/NIH-B50-GOV-S3/2022	betacoronavirus	EPI_ISL_13110252	?	2022-04-01	Asia	Pakistan	Lahore		Asia	Pakistan	Lahore	genome	29761	Human	71	Female	?	BA.2	GRA	Shaukat KhanumÂ Memorial Cancer Hospital and Research Centres, Lahore, Pakistan	Department of Virology, National Institute of Health, Islamabad, Pakistan	Massab Umair, Aamer Ikram, Muhammad Salman, Zaira Rehman, Muhammad Ammar, Syed Adnan Haider, Nazish Badar, Qasim Malik, Romena Qazi	https://www.gisaid.org/	?	?	2022-06-06	?
hCoV-19/Pakistan/NIH-B50-GOV-S4/2022	betacoronavirus	EPI_ISL_13110253	?	2022-04-01	Asia	Pakistan	Lahore		Asia	Pakistan	Lahore	genome	29621	Human	40	Male	?	Unassigned	GRA	Shaukat KhanumÂ Memorial Cancer Hospital and Research Centres, Lahore, Pakistan	Department of Virology, National Institute of Health, Islamabad, Pakistan	Massab Umair, Aamer Ikram, Muhammad Salman, Zaira Rehman, Muhammad Ammar, Syed Adnan Haider, Nazish Badar, Qasim Malik, Romena Qazi	https://www.gisaid.org/	?	?	2022-06-06	?
hCoV-19/Pakistan/NIH-B50-GOV-S5/2022	betacoronavirus	EPI_ISL_13110254	?	2022-04-02	Asia	Pakistan	Swat		Asia	Pakistan	Swat	genome	29807	Human	44	Male	?	BA.2	GRA	Shaukat KhanumÂ Memorial Cancer Hospital and Research Centres, Lahore, Pakistan	Department of Virology, National Institute of Health, Islamabad, Pakistan	Massab Umair, Aamer Ikram, Muhammad Salman, Zaira Rehman, Muhammad Ammar, Syed Adnan Haider, Nazish Badar, Qasim Malik, Romena Qazi	https://www.gisaid.org/	?	?	2022-06-06	?
hCoV-19/Pakistan/NIH-B50-GOV-S6/2022	betacoronavirus	EPI_ISL_13110255	?	2022-04-02	Asia	Pakistan	Lahore		Asia	Pakistan	Lahore	genome	29786	Human	39	Male	?	BA.2	GRA	Shaukat KhanumÂ Memorial Cancer Hospital and Research Centres, Lahore, Pakistan	Department of Virology, National Institute of Health, Islamabad, Pakistan	Massab Umair, Aamer Ikram, Muhammad Salman, Zaira Rehman, Muhammad Ammar, Syed Adnan Haider, Nazish Badar, Qasim Malik, Romena Qazi	https://www.gisaid.org/	?	?	2022-06-06	?
hCoV-19/Pakistan/NIH-B50-GOV-S7/2022	betacoronavirus	EPI_ISL_13110256	?	2022-04-02	Asia	Pakistan	Lahore		Asia	Pakistan	Lahore	genome	29800	Human	33	Male	?	BA.2.3	GRA	Shaukat KhanumÂ Memorial Cancer Hospital and Research Centres, Lahore, Pakistan	Department of Virology, National Institute of Health, Islamabad, Pakistan	Massab Umair, Aamer Ikram, Muhammad Salman, Zaira Rehman, Muhammad Ammar, Syed Adnan Haider, Nazish Badar, Qasim Malik, Romena Qazi	https://www.gisaid.org/	?	?	2022-06-06	?
hCoV-19/Pakistan/NIH-B50-GOV-S8/2022	betacoronavirus	EPI_ISL_13110257	?	2022-04-02	Asia	Pakistan	Pattoki		Asia	Pakistan	Pattoki	genome	29782	Human	55	Female	?	BA.2	GRA	Shaukat KhanumÂ Memorial Cancer Hospital and Research Centres, Lahore, Pakistan	Department of Virology, National Institute of Health, Islamabad, Pakistan	Massab Umair, Aamer Ikram, Muhammad Salman, Zaira Rehman, Muhammad Ammar, Syed Adnan Haider, Nazish Badar, Qasim Malik, Romena Qazi	https://www.gisaid.org/	?	?	2022-06-06	?
hCoV-19/Pakistan/NIH-B50-GOV-S9/2022	betacoronavirus	EPI_ISL_13110258	?	2022-04-02	Asia	Pakistan	Lahore		Asia	Pakistan	Lahore	genome	29784	Human	30	Male	?	BA.2	GRA	Shaukat KhanumÂ Memorial Cancer Hospital and Research Centres, Lahore, Pakistan	Department of Virology, National Institute of Health, Islamabad, Pakistan	Massab Umair, Aamer Ikram, Muhammad Salman, Zaira Rehman, Muhammad Ammar, Syed Adnan Haider, Nazish Badar, Qasim Malik, Romena Qazi	https://www.gisaid.org/	?	?	2022-06-06	?
hCoV-19/Pakistan/NIH-B50-GOV-S10/2022	betacoronavirus	EPI_ISL_13110259	?	2022-04-02	Asia	Pakistan	Lahore		Asia	Pakistan	Lahore	genome	29770	Human	3	Male	?	BA.2	GRA	Shaukat KhanumÂ Memorial Cancer Hospital and Research Centres, Lahore, Pakistan	Department of Virology, National Institute of Health, Islamabad, Pakistan	Massab Umair, Aamer Ikram, Muhammad Salman, Zaira Rehman, Muhammad Ammar, Syed Adnan Haider, Nazish Badar, Qasim Malik, Romena Qazi	https://www.gisaid.org/	?	?	2022-06-06	?
hCoV-19/Pakistan/NIH-B50-GOV-S11/2022	betacoronavirus	EPI_ISL_13110260	?	2022-04-02	Asia	Pakistan	Lahore		Asia	Pakistan	Lahore	genome	29803	Human	49	Female	?	BA.2	GRA	Shaukat KhanumÂ Memorial Cancer Hospital and Research Centres, Lahore, Pakistan	Department of Virology, National Institute of Health, Islamabad, Pakistan	Massab Umair, Aamer Ikram, Muhammad Salman, Zaira Rehman, Muhammad Ammar, Syed Adnan Haider, Nazish Badar, Qasim Malik, Romena Qazi	https://www.gisaid.org/	?	?	2022-06-06	?
hCoV-19/Pakistan/NIH-B50-GOV-S12/2022	betacoronavirus	EPI_ISL_13110261	?	2022-04-04	Asia	Pakistan	Lahore		Asia	Pakistan	Lahore	genome	29791	Human	72	Female	?	BA.2	GRA	Shaukat KhanumÂ Memorial Cancer Hospital and Research Centres, Lahore, Pakistan	Department of Virology, National Institute of Health, Islamabad, Pakistan	Massab Umair, Aamer Ikram, Muhammad Salman, Zaira Rehman, Muhammad Ammar, Syed Adnan Haider, Nazish Badar, Qasim Malik, Romena Qazi	https://www.gisaid.org/	?	?	2022-06-06	?
hCoV-19/Pakistan/NIH-B50-GOV-S13/2022	betacoronavirus	EPI_ISL_13110262	?	2022-04-04	Asia	Pakistan	Lahore		Asia	Pakistan	Lahore	genome	29760	Human	58	Male	?	BA.2	GRA	Shaukat KhanumÂ Memorial Cancer Hospital and Research Centres, Lahore, Pakistan	Department of Virology, National Institute of Health, Islamabad, Pakistan	Massab Umair, Aamer Ikram, Muhammad Salman, Zaira Rehman, Muhammad Ammar, Syed Adnan Haider, Nazish Badar, Qasim Malik, Romena Qazi	https://www.gisaid.org/	?	?	2022-06-06	?
hCoV-19/Pakistan/NIH-B50-GOV-S14/2022	betacoronavirus	EPI_ISL_13110263	?	2022-04-05	Asia	Pakistan	Lahore		Asia	Pakistan	Lahore	genome	29790	Human	61	Female	?	BA.2	GRA	Shaukat KhanumÂ Memorial Cancer Hospital and Research Centres, Lahore, Pakistan	Department of Virology, National Institute of Health, Islamabad, Pakistan	Massab Umair, Aamer Ikram, Muhammad Salman, Zaira Rehman, Muhammad Ammar, Syed Adnan Haider, Nazish Badar, Qasim Malik, Romena Qazi	https://www.gisaid.org/	?	?	2022-06-06	?
hCoV-19/Pakistan/NIH-B50-GOV-S15/2022	betacoronavirus	EPI_ISL_13110264	?	2022-04-05	Asia	Pakistan	Lahore		Asia	Pakistan	Lahore	genome	29803	Human	67	Male	?	BA.2	GRA	Shaukat KhanumÂ Memorial Cancer Hospital and Research Centres, Lahore, Pakistan	Department of Virology, National Institute of Health, Islamabad, Pakistan	Massab Umair, Aamer Ikram, Muhammad Salman, Zaira Rehman, Muhammad Ammar, Syed Adnan Haider, Nazish Badar, Qasim Malik, Romena Qazi	https://www.gisaid.org/	?	?	2022-06-06	?
hCoV-19/Pakistan/NIH-B50-GOV-S16/2022	betacoronavirus	EPI_ISL_13110265	?	2022-04-05	Asia	Pakistan	Lahore		Asia	Pakistan	Lahore	genome	29769	Human	33	Male	?	BA.2	GRA	Shaukat KhanumÂ Memorial Cancer Hospital and Research Centres, Lahore, Pakistan	Department of Virology, National Institute of Health, Islamabad, Pakistan	Massab Umair, Aamer Ikram, Muhammad Salman, Zaira Rehman, Muhammad Ammar, Syed Adnan Haider, Nazish Badar, Qasim Malik, Romena Qazi	https://www.gisaid.org/	?	?	2022-06-06	?
hCoV-19/Pakistan/NIH-B50-GOV-S17/2022	betacoronavirus	EPI_ISL_13110266	?	2022-04-05	Asia	Pakistan	Lahore		Asia	Pakistan	Lahore	genome	29767	Human	44	Male	?	BA.2	GRA	Shaukat KhanumÂ Memorial Cancer Hospital and Research Centres, Lahore, Pakistan	Department of Virology, National Institute of Health, Islamabad, Pakistan	Massab Umair, Aamer Ikram, Muhammad Salman, Zaira Rehman, Muhammad Ammar, Syed Adnan Haider, Nazish Badar, Qasim Malik, Romena Qazi	https://www.gisaid.org/	?	?	2022-06-06	?
hCoV-19/Pakistan/NIH-B50-GOV-S18/2022	betacoronavirus	EPI_ISL_13110267	?	2022-04-06	Asia	Pakistan	Lahore		Asia	Pakistan	Lahore	genome	29758	Human	69	Male	?	BA.2	GRA	Shaukat KhanumÂ Memorial Cancer Hospital and Research Centres, Lahore, Pakistan	Department of Virology, National Institute of Health, Islamabad, Pakistan	Massab Umair, Aamer Ikram, Muhammad Salman, Zaira Rehman, Muhammad Ammar, Syed Adnan Haider, Nazish Badar, Qasim Malik, Romena Qazi	https://www.gisaid.org/	?	?	2022-06-06	?
hCoV-19/Pakistan/IDRL-AKU-KHI-57989-S25/2022	betacoronavirus	EPI_ISL_13422857	?	2022-03-29	Asia	Pakistan	Karachi		Asia	Pakistan	Karachi	genome	29768	Human	65	Female	?	BA.2	GRA	Clinical Lab, Aga Khan University Hospital	Infectious Diseases Research Laboratory, Department of Pediatrics and Child Health	Waqasuddin Khan, Furqan Kabir, Imran Nisar, Fatima Aziz, Samiah Kanwar, Adil Kalam, Sehrish Muneer, Zahra Hasan, Fyezah Jehan	https://www.gisaid.org/	?	?	2022-06-23	?
hCoV-19/Pakistan/IDRL-AKU-KHI-46468-S11/2022	betacoronavirus	EPI_ISL_13422858	?	2022-02-20	Asia	Pakistan	Karachi		Asia	Pakistan	Karachi	genome	29769	Human	28	Female	?	BA.2	GRA	Clinical Lab, Aga Khan University Hospital	Infectious Diseases Research Laboratory, Department of Pediatrics and Child Health	Imran Nisar, Waqasuddin Khan, Furqan Kabir, Fatima Aziz, Samiah Kanwar, Adil Kalam, Sehrish Muneer, Zahra Hasan, Fyezah Jehan	https://www.gisaid.org/	?	?	2022-06-23	?
hCoV-19/Pakistan/IDRL-AKU-KHI-45814-S2/2022	betacoronavirus	EPI_ISL_13422862	?	2022-02-18	Asia	Pakistan	Karachi		Asia	Pakistan	Karachi	genome	29764	Human	28	Female	?	BA.2.56	GRA	Clinical Lab, Aga Khan University Hospital	Infectious Diseases Research Laboratory, Department of Pediatrics and Child Health	Imran Nisar, Waqasuddin Khan, Furqan Kabir, Fatima Aziz, Samiah Kanwar, Adil Kalam, Sehrish Muneer, Zahra Hasan, Fyezah Jehan	https://www.gisaid.org/	?	?	2022-06-23	?
hCoV-19/Pakistan/IDRL-AKU-KHI-46566-S6/2022	betacoronavirus	EPI_ISL_13422863	?	2022-02-20	Asia	Pakistan	Karachi		Asia	Pakistan	Karachi	genome	29783	Human	80	Female	?	BA.2	GRA	Clinical Lab, Aga Khan University Hospital	Infectious Diseases Research Laboratory, Department of Pediatrics and Child Health	Imran Nisar, Waqasuddin Khan, Samiah Kanwar, Furqan Kabir, Fatima Aziz, Adil Kalam, Sehrish Muneer, Zahra Hasan, Fyezah Jehan	https://www.gisaid.org/	?	?	2022-06-23	?
hCoV-19/Pakistan/IDRL-AKU-KHI-48467-S17/2022	betacoronavirus	EPI_ISL_13422865	?	2022-02-24	Asia	Pakistan	Karachi		Asia	Pakistan	Karachi	genome	29788	Human	68	Female	?	BA.2	GRA	Clinical Lab, Aga Khan University Hospital	Infectious Diseases Research Laboratory, Department of Pediatrics and Child Health	Imran Nisar, Waqasuddin Khan, Samiah Kanwar, Furqan Kabir, Fatima Aziz, Adil Kalam, Sehrish Muneer, Zahra Hasan, Fyezah Jehan	https://www.gisaid.org/	?	?	2022-06-23	?
hCoV-19/Pakistan/IDRL-AKU-KHI-45825-S9/2022	betacoronavirus	EPI_ISL_13422866	?	2022-02-18	Asia	Pakistan	Karachi		Asia	Pakistan	Karachi	genome	29762	Human	28	Male	?	BA.2	GRA	Clinical Lab, Aga Khan University Hospital	Infectious Diseases Research Laboratory, Department of Pediatrics and Child Health	Imran Nisar, Waqasuddin Khan, Furqan Kabir, Fatima Aziz, Samiah Kanwar, Adil Kalam, Sehrish Muneer, Zahra Hasan, Fyezah Jehan	https://www.gisaid.org/	?	?	2022-06-23	?
hCoV-19/Pakistan/IDRL-AKU-KHI-44514-S1/2022	betacoronavirus	EPI_ISL_13422867	?	2022-02-15	Asia	Pakistan	Karachi		Asia	Pakistan	Karachi	genome	29783	Human	56	Female	?	BA.1.1	GRA	Clinical Lab, Aga Khan University Hospital	Infectious Diseases Research Laboratory, Department of Pediatrics and Child Health	Imran Nisar, Waqasuddin Khan, Furqan Kabir, Fatima Aziz, Samiah Kanwar, Adil Kalam, Sehrish Muneer, Zahra Hasan, Fyezah Jehan	https://www.gisaid.org/	?	?	2022-06-23	?
hCoV-19/Pakistan/IDRL-AKU-KHI-46063-S4/2022	betacoronavirus	EPI_ISL_13422868	?	2022-02-19	Asia	Pakistan	Karachi		Asia	Pakistan	Karachi	genome	29771	Human	34	Male	?	BA.2	GRA	Clinical Lab, Aga Khan University Hospital	Infectious Diseases Research Laboratory, Department of Pediatrics and Child Health	Imran Nisar, Waqasuddin Khan, Furqan Kabir, Fatima Aziz, Samiah Kanwar, Adil Kalam, Sehrish Muneer, Zahra Hasan, Fyezah Jehan	https://www.gisaid.org/	?	?	2022-06-23	?
hCoV-19/Pakistan/IDRL-AKU-KHI-46065-S3/2022	betacoronavirus	EPI_ISL_13422869	?	2022-02-19	Asia	Pakistan	Karachi		Asia	Pakistan	Karachi	genome	29781	Human	45	Male	?	BA.1	GRA	Clinical Lab, Aga Khan University Hospital	Infectious Diseases Research Laboratory, Department of Pediatrics and Child Health	Imran Nisar, Waqasuddin Khan, Furqan Kabir, Fatima Aziz, Samiah Kanwar, Adil Kalam, Sehrish Muneer, Zahra Hasan, Fyezah Jehan	https://www.gisaid.org/	?	?	2022-06-23	?
hCoV-19/Pakistan/IDRL-AKU-KHI-46195-S10/2022	betacoronavirus	EPI_ISL_13422870	?	2022-02-19	Asia	Pakistan	Karachi		Asia	Pakistan	Karachi	genome	29758	Human	48	Female	?	BA.2	GRA	Clinical Lab, Aga Khan University Hospital	Infectious Diseases Research Laboratory, Department of Pediatrics and Child Health	Imran Nisar, Waqasuddin Khan, Furqan Kabir, Fatima Aziz, Samiah Kanwar, Adil Kalam, Sehrish Muneer, Zahra Hasan, Fyezah Jehan	https://www.gisaid.org/	?	?	2022-06-23	?
hCoV-19/Pakistan/IDRL-AKU-KHI-46427-S14/2022	betacoronavirus	EPI_ISL_13422871	?	2022-02-20	Asia	Pakistan	Karachi		Asia	Pakistan	Karachi	genome	29784	Human	59	Male	?	BA.1.1	GRA	Clinical Lab, Aga Khan University Hospital	Infectious Diseases Research Laboratory, Department of Pediatrics and Child Health	Imran Nisar, Waqasuddin Khan, Furqan Kabir, Fatima Aziz, Samiah Kanwar, Adil Kalam, Sehrish Muneer, Zahra Hasan, Fyezah Jehan	https://www.gisaid.org/	?	?	2022-06-23	?
hCoV-19/Pakistan/IDRL-AKU-KHI-46518-S5/2022	betacoronavirus	EPI_ISL_13422872	?	2022-02-20	Asia	Pakistan	Karachi		Asia	Pakistan	Karachi	genome	29800	Human	42	Female	?	BA.1.1	GRA	Clinical Lab, Aga Khan University Hospital	Infectious Diseases Research Laboratory, Department of Pediatrics and Child Health	Imran Nisar, Waqasuddin Khan, Samiah Kanwar, Furqan Kabir, Fatima Aziz, Adil Kalam, Sehrish Muneer, Zahra Hasan, Fyezah Jehan	https://www.gisaid.org/	?	?	2022-06-23	?
hCoV-19/Pakistan/IDRL-AKU-KHI-46567-S7/2022	betacoronavirus	EPI_ISL_13422873	?	2022-02-20	Asia	Pakistan	Karachi		Asia	Pakistan	Karachi	genome	29771	Human	45	Female	?	BA.2	GRA	Clinical Lab, Aga Khan University Hospital	Infectious Diseases Research Laboratory, Department of Pediatrics and Child Health	Imran Nisar, Waqasuddin Khan, Samiah Kanwar, Furqan Kabir, Fatima Aziz, Adil Kalam, Sehrish Muneer, Zahra Hasan, Fyezah Jehan	https://www.gisaid.org/	?	?	2022-06-23	?
hCoV-19/Pakistan/IDRL-AKU-KHI-46616-S8/2022	betacoronavirus	EPI_ISL_13422874	?	2022-02-20	Asia	Pakistan	Karachi		Asia	Pakistan	Karachi	genome	29165	Human	18	Female	?	BA.2	GR	Clinical Lab, Aga Khan University Hospital	Infectious Diseases Research Laboratory, Department of Pediatrics and Child Health	Imran Nisar, Waqasuddin Khan, Samiah Kanwar, Furqan Kabir, Fatima Aziz, Adil Kalam, Sehrish Muneer, Zahra Hasan, Fyezah Jehan	https://www.gisaid.org/	?	?	2022-06-23	?
hCoV-19/Pakistan/IDRL-AKU-KHI-47383-S16/2022	betacoronavirus	EPI_ISL_13422875	?	2022-02-22	Asia	Pakistan	Karachi		Asia	Pakistan	Karachi	genome	29758	Human	25	Male	?	BA.2	GRA	Clinical Lab, Aga Khan University Hospital	Infectious Diseases Research Laboratory, Department of Pediatrics and Child Health	Imran Nisar, Waqasuddin Khan, Samiah Kanwar, Furqan Kabir, Fatima Aziz, Adil Kalam, Sehrish Muneer, Zahra Hasan, Fyezah Jehan	https://www.gisaid.org/	?	?	2022-06-23	?
hCoV-19/Pakistan/IDRL-AKU-KHI-47456-S15/2022	betacoronavirus	EPI_ISL_13422876	?	2022-02-22	Asia	Pakistan	Karachi		Asia	Pakistan	Karachi	genome	29771	Human	22	Female	?	BA.2	GRA	Clinical Lab, Aga Khan University Hospital	Infectious Diseases Research Laboratory, Department of Pediatrics and Child Health	Imran Nisar, Waqasuddin Khan, Samiah Kanwar, Furqan Kabir, Fatima Aziz, Adil Kalam, Sehrish Muneer, Zahra Hasan, Fyezah Jehan	https://www.gisaid.org/	?	?	2022-06-23	?
hCoV-19/Pakistan/IDRL-AKU-KHI-49075-S19/2022	betacoronavirus	EPI_ISL_13422877	?	2022-02-25	Asia	Pakistan	Karachi		Asia	Pakistan	Karachi	genome	29758	Human	83	Male	?	BA.2	GRA	Clinical Lab, Aga Khan University Hospital	Infectious Diseases Research Laboratory, Department of Pediatrics and Child Health	Waqasuddin Khan, Furqan Kabir, Imran Nisar, Fatima Aziz, Samiah Kanwar, Adil Kalam, Sehrish Muneer, Zahra Hasan, Fyezah Jehan	https://www.gisaid.org/	?	?	2022-06-23	?
hCoV-19/Pakistan/IDRL-AKU-KHI-52482-S21/2022	betacoronavirus	EPI_ISL_13422878	?	2022-03-07	Asia	Pakistan	Karachi		Asia	Pakistan	Karachi	genome	29435	Human	22	Male	?	BA.2	GRA	Clinical Lab, Aga Khan University Hospital	Infectious Diseases Research Laboratory, Department of Pediatrics and Child Health	Waqasuddin Khan, Furqan Kabir, Imran Nisar, Fatima Aziz, Samiah Kanwar, Adil Kalam, Sehrish Muneer, Zahra Hasan, Fyezah Jehan	https://www.gisaid.org/	?	?	2022-06-23	?
hCoV-19/Pakistan/IDRL-AKU-KHI-58078-S24/2022	betacoronavirus	EPI_ISL_13422879	?	2022-03-29	Asia	Pakistan	Karachi		Asia	Pakistan	Karachi	genome	29770	Human	39	Female	?	BA.2	GRA	Clinical Lab, Aga Khan University Hospital	Infectious Diseases Research Laboratory, Department of Pediatrics and Child Health	Waqasuddin Khan, Furqan Kabir, Imran Nisar, Fatima Aziz, Samiah Kanwar, Adil Kalam, Sehrish Muneer, Zahra Hasan, Fyezah Jehan	https://www.gisaid.org/	?	?	2022-06-23	?
hCoV-19/Pakistan/IDRL-AKU-KHI-48500-S18/2022	betacoronavirus	EPI_ISL_13446734	?	2022-02-24	Asia	Pakistan	Karachi		Asia	Pakistan	Karachi	genome	29753	Human	60	Male	?	BA.2	GRA	Clinical Lab, Aga Khan University Hospital	Infectious Diseases Research Laboratory, Department of Pediatrics and Child Health	Waqasuddin Khan, Furqan Kabir, Imran Nisar, Fatima Aziz, Samiah Kanwar, Adil Kalam, Sehrish Muneer, Zahra Hasan, Fyezah Jehan	https://www.gisaid.org/	?	?	2022-06-23	?
hCoV-19/Pakistan/IDRL-AKU-KHI-51494-S20/2022	betacoronavirus	EPI_ISL_13446735	?	2022-03-04	Asia	Pakistan	Karachi		Asia	Pakistan	Karachi	genome	29755	Human	60	Male	?	BA.2	GRA	Clinical Lab, Aga Khan University Hospital	Infectious Diseases Research Laboratory, Department of Pediatrics and Child Health	Waqasuddin Khan, Furqan Kabir, Imran Nisar, Fatima Aziz, Samiah Kanwar, Adil Kalam, Sehrish Muneer, Zahra Hasan, Fyezah Jehan	https://www.gisaid.org/	?	?	2022-06-23	?
hCoV-19/Pakistan/PB-PPHRL-PACP-122/2022	betacoronavirus	EPI_ISL_13728988	?	2022-01-26	Asia	Pakistan	Punjab	Lahore	Asia	Pakistan	Punjab	genome	29738	Human	27	Male	?	BA.5.2.7	GRA	Provincial Public Health Reference Lab, Punjab AIDS Control Program, Lahore	Provincial Public Health Reference Lab, Punjab AIDS Control Program, Lahore	Hasnain Javed, Abida Bano, Fuzail Ahmad	https://www.gisaid.org/	?	?	2022-07-09	?
hCoV-19/Pakistan/UWARN-AKU-KHI-70120-S2/2022	betacoronavirus	EPI_ISL_13734287	?	2022-01-18	Asia	Pakistan	Karachi		Asia	Pakistan	Karachi	genome	29865	Human	30	Female	?	BA.1	GRA	Aga Khan University Hospital (AKUH), Karachi, Pakistan	Department of Pediatrics and Child Health (for UWARN project)	Aqsa Khalid, Kumail Ahmed, Alveena Zehra, Kehkashan Imtiaz, Tehniat Sattar, Sayed Ali Raza Shah Bukhari, Zahra Hasan, Erum Khan, Najeeha Talat Iqbal [(NIH CREID Grant # U01 AI151698 for the United World Antivirus Research Network (UWARN)]	https://www.gisaid.org/	?	?	2022-07-10	?
hCoV-19/Pakistan/UWARN-AKU-KHI-70118-S3/2022	betacoronavirus	EPI_ISL_13734288	?	2022-01-11	Asia	Pakistan	Karachi		Asia	Pakistan	Karachi	genome	29882	Human	24	Female	?	BA.1	GRA	Aga Khan University Hospital (AKUH), Karachi, Pakistan	Department of Pediatrics and Child Health (for UWARN project)	Aqsa Khalid, Kumail Ahmed, Alveena Zehra, Kehkashan Imtiaz, Tehniat Sattar, Sayed Ali Raza Shah Bukhari, Zahra Hasan, Erum Khan, Najeeha Talat Iqbal [(NIH CREID Grant # U01 AI151698 for the United World Antivirus Research Network (UWARN)]	https://www.gisaid.org/	?	?	2022-07-10	?
hCoV-19/Pakistan/UWARN-AKU-KHI-70115-S4/2022	betacoronavirus	EPI_ISL_13734289	?	2022-01-24	Asia	Pakistan	Karachi		Asia	Pakistan	Karachi	genome	29867	Human	24	Female	?	BA.1.1	GRA	Aga Khan University Hospital (AKUH), Karachi, Pakistan	Department of Pediatrics and Child Health (for UWARN project)	Aqsa Khalid, Kumail Ahmed, Alveena Zehra, Kehkashan Imtiaz, Tehniat Sattar, Sayed Ali Raza Shah Bukhari, Zahra Hasan, Erum Khan, Najeeha Talat Iqbal [(NIH CREID Grant # U01 AI151698 for the United World Antivirus Research Network (UWARN)]	https://www.gisaid.org/	?	?	2022-07-10	?
hCoV-19/Pakistan/UWARN-AKU-KHI-70119-S5/2022	betacoronavirus	EPI_ISL_13734290	?	2022-01-24	Asia	Pakistan	Karachi		Asia	Pakistan	Karachi	genome	29865	Human	40	Female	?	BA.1	GRA	Aga Khan University Hospital (AKUH), Karachi, Pakistan	Department of Pediatrics and Child Health (for UWARN project)	Aqsa Khalid, Kumail Ahmed, Alveena Zehra, Kehkashan Imtiaz, Tehniat Sattar, Sayed Ali Raza Shah Bukhari, Zahra Hasan, Erum Khan, Najeeha Talat Iqbal [(NIH CREID Grant # U01 AI151698 for the United World Antivirus Research Network (UWARN)]	https://www.gisaid.org/	?	?	2022-07-10	?
hCoV-19/Pakistan/UWARN-AKU-KHI-70121-S7/2022	betacoronavirus	EPI_ISL_13734291	?	2022-01-24	Asia	Pakistan	Karachi		Asia	Pakistan	Karachi	genome	29865	Human	51	Male	?	BA.1.1	GRA	Aga Khan University Hospital (AKUH), Karachi, Pakistan	Department of Pediatrics and Child Health (for UWARN project)	Aqsa Khalid, Kumail Ahmed, Alveena Zehra, Kehkashan Imtiaz, Tehniat Sattar, Sayed Ali Raza Shah Bukhari, Zahra Hasan, Erum Khan, Najeeha Talat Iqbal [(NIH CREID Grant # U01 AI151698 for the United World Antivirus Research Network (UWARN)]	https://www.gisaid.org/	?	?	2022-07-10	?
hCoV-19/Pakistan/UWARN-AKU-KHI-70117-S8/2022	betacoronavirus	EPI_ISL_13734292	?	2022-01-24	Asia	Pakistan	Karachi		Asia	Pakistan	Karachi	genome	29865	Human	55	Female	?	BA.1.1	GRA	Aga Khan University Hospital (AKUH), Karachi, Pakistan	Department of Pediatrics and Child Health (for UWARN project)	Aqsa Khalid, Kumail Ahmed, Alveena Zehra, Kehkashan Imtiaz, Tehniat Sattar, Sayed Ali Raza Shah Bukhari, Zahra Hasan, Erum Khan, Najeeha Talat Iqbal [(NIH CREID Grant # U01 AI151698 for the United World Antivirus Research Network (UWARN)]	https://www.gisaid.org/	?	?	2022-07-10	?
hCoV-19/Pakistan/UWARN-AKU-KHI-70132-S9/2022	betacoronavirus	EPI_ISL_13734293	?	2022-02-04	Asia	Pakistan	Karachi		Asia	Pakistan	Karachi	genome	29891	Human	37	Male	?	BA.1	GRA	Aga Khan University Hospital (AKUH), Karachi, Pakistan	Department of Pediatrics and Child Health (for UWARN project)	Aqsa Khalid, Kumail Ahmed, Alveena Zehra, Kehkashan Imtiaz, Tehniat Sattar, Sayed Ali Raza Shah Bukhari, Zahra Hasan, Erum Khan, Najeeha Talat Iqbal [(NIH CREID Grant # U01 AI151698 for the United World Antivirus Research Network (UWARN)]	https://www.gisaid.org/	?	?	2022-07-10	?
hCoV-19/Pakistan/UWARN-AKU-KHI-70133-S10/2022	betacoronavirus	EPI_ISL_13734294	?	2022-02-04	Asia	Pakistan	Karachi		Asia	Pakistan	Karachi	genome	29865	Human	37	Female	?	BA.1	GRA	Aga Khan University Hospital (AKUH), Karachi, Pakistan	Department of Pediatrics and Child Health (for UWARN project)	Aqsa Khalid, Kumail Ahmed, Alveena Zehra, Kehkashan Imtiaz, Tehniat Sattar, Sayed Ali Raza Shah Bukhari, Zahra Hasan, Erum Khan, Najeeha Talat Iqbal [(NIH CREID Grant # U01 AI151698 for the United World Antivirus Research Network (UWARN)]	https://www.gisaid.org/	?	?	2022-07-10	?
hCoV-19/Pakistan/UWARN-AKU-KHI-70134-S11/2022	betacoronavirus	EPI_ISL_13734295	?	2022-02-02	Asia	Pakistan	Karachi		Asia	Pakistan	Karachi	genome	29865	Human	73	Male	?	BA.1.1	GRA	Aga Khan University Hospital (AKUH), Karachi, Pakistan	Department of Pediatrics and Child Health (for UWARN project)	Aqsa Khalid, Kumail Ahmed, Alveena Zehra, Kehkashan Imtiaz, Tehniat Sattar, Sayed Ali Raza Shah Bukhari, Zahra Hasan, Erum Khan, Najeeha Talat Iqbal [(NIH CREID Grant # U01 AI151698 for the United World Antivirus Research Network (UWARN)]	https://www.gisaid.org/	?	?	2022-07-10	?
hCoV-19/Pakistan/UWARN-AKU-KHI-70135-S12/2022	betacoronavirus	EPI_ISL_13734296	?	2022-02-01	Asia	Pakistan	Karachi		Asia	Pakistan	Karachi	genome	29893	Human	9	Female	?	BA.2	GRA	Aga Khan University Hospital (AKUH), Karachi, Pakistan	Department of Pediatrics and Child Health (for UWARN project)	Aqsa Khalid, Kumail Ahmed, Alveena Zehra, Kehkashan Imtiaz, Tehniat Sattar, Sayed Ali Raza Shah Bukhari, Zahra Hasan, Erum Khan, Najeeha Talat Iqbal [(NIH CREID Grant # U01 AI151698 for the United World Antivirus Research Network (UWARN)]	https://www.gisaid.org/	?	?	2022-07-10	?
hCoV-19/Pakistan/UWARN-AKU-KHI-70141-S13/2022	betacoronavirus	EPI_ISL_13734297	?	2022-02-04	Asia	Pakistan	Karachi		Asia	Pakistan	Karachi	genome	29865	Human	29	Male	?	BA.2	GRA	Aga Khan University Hospital (AKUH), Karachi, Pakistan	Department of Pediatrics and Child Health (for UWARN project)	Aqsa Khalid, Kumail Ahmed, Alveena Zehra, Kehkashan Imtiaz, Tehniat Sattar, Sayed Ali Raza Shah Bukhari, Zahra Hasan, Erum Khan, Najeeha Talat Iqbal [(NIH CREID Grant # U01 AI151698 for the United World Antivirus Research Network (UWARN)]	https://www.gisaid.org/	?	?	2022-07-10	?
hCoV-19/Pakistan/UWARN-AKU-KHI-70142-S14/2022	betacoronavirus	EPI_ISL_13734298	?	2022-02-04	Asia	Pakistan	Karachi		Asia	Pakistan	Karachi	genome	29882	Human	31	Male	?	BA.1	GRA	Aga Khan University Hospital (AKUH), Karachi, Pakistan	Department of Pediatrics and Child Health (for UWARN project)	Aqsa Khalid, Kumail Ahmed, Alveena Zehra, Kehkashan Imtiaz, Tehniat Sattar, Sayed Ali Raza Shah Bukhari, Zahra Hasan, Erum Khan, Najeeha Talat Iqbal [(NIH CREID Grant # U01 AI151698 for the United World Antivirus Research Network (UWARN)]	https://www.gisaid.org/	?	?	2022-07-10	?
hCoV-19/Pakistan/UWARN-AKU-KHI-70144-S16/2022	betacoronavirus	EPI_ISL_13734300	?	2022-02-04	Asia	Pakistan	Karachi		Asia	Pakistan	Karachi	genome	29882	Human	56	Female	?	BA.1.1	GRA	Aga Khan University Hospital (AKUH), Karachi, Pakistan	Department of Pediatrics and Child Health (for UWARN project)	Aqsa Khalid, Kumail Ahmed, Alveena Zehra, Kehkashan Imtiaz, Tehniat Sattar, Sayed Ali Raza Shah Bukhari, Zahra Hasan, Erum Khan, Najeeha Talat Iqbal [(NIH CREID Grant # U01 AI151698 for the United World Antivirus Research Network (UWARN)]	https://www.gisaid.org/	?	?	2022-07-10	?
hCoV-19/Pakistan/UWARN-AKU-KHI-70148-S17/2022	betacoronavirus	EPI_ISL_13734301	?	2022-02-10	Asia	Pakistan	Karachi		Asia	Pakistan	Karachi	genome	29865	Human	53	Male	?	BA.2	GRA	Aga Khan University Hospital (AKUH), Karachi, Pakistan	Department of Pediatrics and Child Health (for UWARN project)	Aqsa Khalid, Kumail Ahmed, Alveena Zehra, Kehkashan Imtiaz, Tehniat Sattar, Sayed Ali Raza Shah Bukhari, Zahra Hasan, Erum Khan, Najeeha Talat Iqbal [(NIH CREID Grant # U01 AI151698 for the United World Antivirus Research Network (UWARN)]	https://www.gisaid.org/	?	?	2022-07-10	?
hCoV-19/Pakistan/UWARN-AKU-KHI-70149-S18/2022	betacoronavirus	EPI_ISL_13734302	?	2022-02-10	Asia	Pakistan	Karachi		Asia	Pakistan	Karachi	genome	29829	Human	25	Female	?	BA.1.17.2	GRA	Aga Khan University Hospital (AKUH), Karachi, Pakistan	Department of Pediatrics and Child Health (for UWARN project)	Aqsa Khalid, Kumail Ahmed, Alveena Zehra, Kehkashan Imtiaz, Tehniat Sattar, Sayed Ali Raza Shah Bukhari, Zahra Hasan, Erum Khan, Najeeha Talat Iqbal [(NIH CREID Grant # U01 AI151698 for the United World Antivirus Research Network (UWARN)]	https://www.gisaid.org/	?	?	2022-07-10	?
hCoV-19/Pakistan/UWARN-AKU-KHI-70150-S19/2022	betacoronavirus	EPI_ISL_13734303	?	2022-02-10	Asia	Pakistan	Karachi		Asia	Pakistan	Karachi	genome	29903	Human	56	Male	?	BA.1.1	GRA	Aga Khan University Hospital (AKUH), Karachi, Pakistan	Department of Pediatrics and Child Health (for UWARN project)	Aqsa Khalid, Kumail Ahmed, Alveena Zehra, Kehkashan Imtiaz, Tehniat Sattar, Sayed Ali Raza Shah Bukhari, Zahra Hasan, Erum Khan, Najeeha Talat Iqbal [(NIH CREID Grant # U01 AI151698 for the United World Antivirus Research Network (UWARN)]	https://www.gisaid.org/	?	?	2022-07-10	?
hCoV-19/Pakistan/UWARN-AKU-KHI-70122-S1/2022	betacoronavirus	EPI_ISL_13755536	?	2022-01-18	Asia	Pakistan	Karachi		Asia	Pakistan	Karachi	genome	29864	Human	34	Male	?	BA.1.1	GRA	Aga Khan University Hospital (AKUH), Karachi, Pakistan	Department of Pediatrics and Child Health (for UWARN project)	Aqsa Khalid, Kumail Ahmed, Alveena Zehra, Kehkashan Imtiaz, Tehniat Sattar, Sayed Ali Raza Shah Bukhari, Zahra Hasan, Erum Khan, Najeeha Talat Iqbal [(NIH CREID Grant # U01 AI151698 for the United World Antivirus Research Network (UWARN)]	https://www.gisaid.org/	?	?	2022-07-10	?
hCoV-19/Pakistan/IDRL-AKU-KHI-3662-S27/2022	betacoronavirus	EPI_ISL_13857986	?	2022-01-05	Asia	Pakistan	Karachi		Asia	Pakistan	Karachi	genome	29802	Human	80	Female	?	BA.1.17.2	GRA	Clinical Lab, Aga Khan University Hospital	Infectious Diseases Research Laboratory, Department of Pediatrics and Child Health	Imran Nisar, Waqasuddin Khan, Furqan Kabir, Fatima Aziz, Samiah Kanwar, Adil Kalam, Sehrish Muneer, Zahra Hasan, Fyezah Jehan	https://www.gisaid.org/	?	?	2022-07-15	?
hCoV-19/Pakistan/IDRL-AKU-KHI-5173-S20/2022	betacoronavirus	EPI_ISL_13857987	?	2022-01-07	Asia	Pakistan	Karachi		Asia	Pakistan	Karachi	genome	29781	Human	56	Female	?	BA.1.1.1	GRA	Clinical Lab, Aga Khan University Hospital	Infectious Diseases Research Laboratory, Department of Pediatrics and Child Health	Imran Nisar, Waqasuddin Khan, Furqan Kabir, Fatima Aziz, Samiah Kanwar, Adil Kalam, Sehrish Muneer, Zahra Hasan, Fyezah Jehan	https://www.gisaid.org/	?	?	2022-07-15	?
hCoV-19/Pakistan/IDRL-AKU-KHI-33670-S26/2022	betacoronavirus	EPI_ISL_13857988	?	2022-01-28	Asia	Pakistan	Karachi		Asia	Pakistan	Karachi	genome	29782	Human	34	Female	?	BA.1.1	GRA	Clinical Lab, Aga Khan University Hospital	Infectious Diseases Research Laboratory, Department of Pediatrics and Child Health	Imran Nisar, Waqasuddin Khan, Furqan Kabir, Fatima Aziz, Samiah Kanwar, Adil Kalam, Sehrish Muneer, Zahra Hasan, Fyezah Jehan	https://www.gisaid.org/	?	?	2022-07-15	?
hCoV-19/Pakistan/IDRL-AKU-KHI-36398-S21/2022	betacoronavirus	EPI_ISL_13857989	?	2022-02-01	Asia	Pakistan	Karachi		Asia	Pakistan	Karachi	genome	29781	Human	70	Female	?	BA.1.1	GRA	Clinical Lab, Aga Khan University Hospital	Infectious Diseases Research Laboratory, Department of Pediatrics and Child Health	Imran Nisar, Waqasuddin Khan, Furqan Kabir, Fatima Aziz, Samiah Kanwar, Adil Kalam, Sehrish Muneer, Zahra Hasan, Fyezah Jehan	https://www.gisaid.org/	?	?	2022-07-15	?
hCoV-19/Pakistan/IDRL-AKU-KHI-37679-S22/2022	betacoronavirus	EPI_ISL_13857990	?	2022-02-02	Asia	Pakistan	Karachi		Asia	Pakistan	Karachi	genome	29798	Human	18	Male	?	BA.5.2	GRA	Clinical Lab, Aga Khan University Hospital	Infectious Diseases Research Laboratory, Department of Pediatrics and Child Health	Imran Nisar, Waqasuddin Khan, Furqan Kabir, Fatima Aziz, Samiah Kanwar, Adil Kalam, Sehrish Muneer, Zahra Hasan, Fyezah Jehan	https://www.gisaid.org/	?	?	2022-07-15	?
hCoV-19/Pakistan/IDRL-AKU-KHI-38263-S23/2022	betacoronavirus	EPI_ISL_13857991	?	2022-02-03	Asia	Pakistan	Karachi		Asia	Pakistan	Karachi	genome	29785	Human	47	Male	?	BA.1	GRA	Clinical Lab, Aga Khan University Hospital	Infectious Diseases Research Laboratory, Department of Pediatrics and Child Health	Imran Nisar, Waqasuddin Khan, Furqan Kabir, Fatima Aziz, Samiah Kanwar, Adil Kalam, Sehrish Muneer, Zahra Hasan, Fyezah Jehan	https://www.gisaid.org/	?	?	2022-07-15	?
hCoV-19/Pakistan/IDRL-AKU-KHI-39548-S24/2022	betacoronavirus	EPI_ISL_13857992	?	2022-02-05	Asia	Pakistan	Karachi		Asia	Pakistan	Karachi	genome	29790	Human	74	Male	?	BA.1.1	GRA	Clinical Lab, Aga Khan University Hospital	Infectious Diseases Research Laboratory, Department of Pediatrics and Child Health	Imran Nisar, Waqasuddin Khan, Furqan Kabir, Fatima Aziz, Samiah Kanwar, Adil Kalam, Sehrish Muneer, Zahra Hasan, Fyezah Jehan	https://www.gisaid.org/	?	?	2022-07-15	?
hCoV-19/Pakistan/IDRL-AKU-KHI-47186-S25/2022	betacoronavirus	EPI_ISL_13857993	?	2022-02-21	Asia	Pakistan	Karachi		Asia	Pakistan	Karachi	genome	29804	Human	4 months	Male	?	BA.1	GRA	Clinical Lab, Aga Khan University Hospital	Infectious Diseases Research Laboratory, Department of Pediatrics and Child Health	Imran Nisar, Waqasuddin Khan, Furqan Kabir, Fatima Aziz, Samiah Kanwar, Adil Kalam, Sehrish Muneer, Zahra Hasan, Fyezah Jehan	https://www.gisaid.org/	?	?	2022-07-15	?
hCoV-19/Pakistan/AKU-MAY-R-ILL-01/2022	betacoronavirus	EPI_ISL_13955235	?	2022-01-02	Asia	Pakistan			Asia	Pakistan		genome	29780	Human	53	Female	?	BA.2	GRA	Department of Pathology and Laboratory Medicine, AKUH Laboratories	Department of Pathology and Laboratory Medicine, AKUH Laboratories	A. Kanji, M. Yameen, A.R. Bukhari, Z. A. Ullah, P.Thielen, J. Ashraf, R. Hasan, Z. Hasan (Funding support NIH, FIC, USA; WHO, Pakistan; HSP, USA)	https://www.gisaid.org/	?	?	2022-07-20	?
hCoV-19/Pakistan/AKU-MAY-R-ILL-02/2022	betacoronavirus	EPI_ISL_13955236	?	2022-01-02	Asia	Pakistan			Asia	Pakistan		genome	29765	Human	68	Male	?	BA.2	GRA	Department of Pathology and Laboratory Medicine, AKUH Laboratories, Karachi, Pakistan	Department of Pathology and Laboratory Medicine, AKUH Laboratories, Karachi, Pakistan	A. Kanji, M. Yameen, A.R. Bukhari, Z. A. Ullah, P.Thielen, J. Ashraf, R. Hasan, Z. Hasan (Funding support NIH, FIC, USA; WHO, Pakistan; HSP, USA)	https://www.gisaid.org/	?	?	2022-07-20	?
hCoV-19/Pakistan/AKU-MAY-R-ILL-11/2022	betacoronavirus	EPI_ISL_13955242	?	2022-01-14	Asia	Pakistan			Asia	Pakistan		genome	29726	Human	33	Male	?	BA.2	GRA	Department of Pathology and Laboratory Medicine, AKUH Laboratories, Karachi, Pakistan	Department of Pathology and Laboratory Medicine, AKUH Laboratories, Karachi, Pakistan	A. Kanji, M. Yameen, A.R. Bukhari, Z. A. Ullah, P.Thielen, J. Ashraf, R. Hasan, Z. Hasan (Funding support NIH, FIC, USA; WHO, Pakistan; HSP, USA)	https://www.gisaid.org/	?	?	2022-07-20	?
hCoV-19/Pakistan/AKU-MAY-R-ILL-12/2022	betacoronavirus	EPI_ISL_13955243	?	2022-01-22	Asia	Pakistan			Asia	Pakistan		genome	29490	Human	34	Male	?	BA.2.10	GRA	Department of Pathology and Laboratory Medicine, AKUH Laboratories, Karachi, Pakistan	Department of Pathology and Laboratory Medicine, AKUH Laboratories, Karachi, Pakistan	A. Kanji, M. Yameen, A.R. Bukhari, Z. A. Ullah, P.Thielen, J. Ashraf, R. Hasan, Z. Hasan (Funding support NIH, FIC, USA; WHO, Pakistan; HSP, USA)	https://www.gisaid.org/	?	?	2022-07-20	?
hCoV-19/Pakistan/AKU-MAY-R-ILL-13/2022	betacoronavirus	EPI_ISL_13955244	?	2022-01-29	Asia	Pakistan			Asia	Pakistan		genome	29736	Human	43	Male	?	BA.2	GRA	Department of Pathology and Laboratory Medicine, AKUH Laboratories, Karachi, Pakistan	Department of Pathology and Laboratory Medicine, AKUH Laboratories, Karachi, Pakistan	A. Kanji, M. Yameen, A.R. Bukhari, Z. A. Ullah, P.Thielen, J. Ashraf, R. Hasan, Z. Hasan (Funding support NIH, FIC, USA; WHO, Pakistan; HSP, USA)	https://www.gisaid.org/	?	?	2022-07-20	?
hCoV-19/Pakistan/AKU-MAY-R-ILL-14/2022	betacoronavirus	EPI_ISL_13955245	?	2022-02-06	Asia	Pakistan			Asia	Pakistan		genome	29785	Human	23	Male	?	BA.1.17.2	GRA	Department of Pathology and Laboratory Medicine, AKUH Laboratories, Karachi, Pakistan	Department of Pathology and Laboratory Medicine, AKUH Laboratories, Karachi, Pakistan	A. Kanji, M. Yameen, A.R. Bukhari, Z. A. Ullah, P.Thielen, J. Ashraf, R. Hasan, Z. Hasan (Funding support NIH, FIC, USA; WHO, Pakistan; HSP, USA)	https://www.gisaid.org/	?	?	2022-07-20	?
hCoV-19/Pakistan/AKU-MAY-R-ILL-15/2022	betacoronavirus	EPI_ISL_13955246	?	2022-02-05	Asia	Pakistan			Asia	Pakistan		genome	29490	Human	59	Female	?	BA.2	GRA	Department of Pathology and Laboratory Medicine, AKUH Laboratories, Karachi, Pakistan	Department of Pathology and Laboratory Medicine, AKUH Laboratories, Karachi, Pakistan	A. Kanji, M. Yameen, A.R. Bukhari, Z. A. Ullah, P.Thielen, J. Ashraf, R. Hasan, Z. Hasan (Funding support NIH, FIC, USA; WHO, Pakistan; HSP, USA)	https://www.gisaid.org/	?	?	2022-07-20	?
hCoV-19/Pakistan/AKU-MAY-R-ILL-16/2022	betacoronavirus	EPI_ISL_13955247	?	2022-02-10	Asia	Pakistan			Asia	Pakistan		genome	29472	Human	26	Male	?	BA.2	GRA	Department of Pathology and Laboratory Medicine, AKUH Laboratories, Karachi, Pakistan	Department of Pathology and Laboratory Medicine, AKUH Laboratories, Karachi, Pakistan	A. Kanji, M. Yameen, A.R. Bukhari, Z. A. Ullah, P.Thielen, J. Ashraf, R. Hasan, Z. Hasan (Funding support NIH, FIC, USA; WHO, Pakistan; HSP, USA)	https://www.gisaid.org/	?	?	2022-07-20	?
hCoV-19/Pakistan/AKU-MAY-R-ILL-17/2022	betacoronavirus	EPI_ISL_13955248	?	2022-02-12	Asia	Pakistan			Asia	Pakistan		genome	29755	Human	27	Male	?	BA.2	GRA	Department of Pathology and Laboratory Medicine, AKUH Laboratories, Karachi, Pakistan	Department of Pathology and Laboratory Medicine, AKUH Laboratories, Karachi, Pakistan	A. Kanji, M. Yameen, A.R. Bukhari, Z. A. Ullah, P.Thielen, J. Ashraf, R. Hasan, Z. Hasan (Funding support NIH, FIC, USA; WHO, Pakistan; HSP, USA)	https://www.gisaid.org/	?	?	2022-07-20	?
hCoV-19/Pakistan/AKU-MAY-R-ILL-18/2022	betacoronavirus	EPI_ISL_13955249	?	2022-02-19	Asia	Pakistan			Asia	Pakistan		genome	29735	Human	25	Male	?	BA.2.3	GRA	Department of Pathology and Laboratory Medicine, AKUH Laboratories, Karachi, Pakistan	Department of Pathology and Laboratory Medicine, AKUH Laboratories, Karachi, Pakistan	A. Kanji, M. Yameen, A.R. Bukhari, Z. A. Ullah, P.Thielen, J. Ashraf, R. Hasan, Z. Hasan (Funding support NIH, FIC, USA; WHO, Pakistan; HSP, USA)	https://www.gisaid.org/	?	?	2022-07-20	?
hCoV-19/Pakistan/AKU-MAY-R-ILL-19/2022	betacoronavirus	EPI_ISL_13955250	?	2022-02-19	Asia	Pakistan			Asia	Pakistan		genome	29514	Human	32	Male	?	BA.2.10	GRA	Department of Pathology and Laboratory Medicine, AKUH Laboratories, Karachi, Pakistan	Department of Pathology and Laboratory Medicine, AKUH Laboratories, Karachi, Pakistan	A. Kanji, M. Yameen, A.R. Bukhari, Z. A. Ullah, P.Thielen, J. Ashraf, R. Hasan, Z. Hasan (Funding support NIH, FIC, USA; WHO, Pakistan; HSP, USA)	https://www.gisaid.org/	?	?	2022-07-20	?
hCoV-19/Pakistan/AKU-MAY-R-ILL-20/2022	betacoronavirus	EPI_ISL_13955251	?	2022-02-21	Asia	Pakistan			Asia	Pakistan		genome	29687	Human	28	Male	?	BA.2.10.1	GRA	Department of Pathology and Laboratory Medicine, AKUH Laboratories, Karachi, Pakistan	Department of Pathology and Laboratory Medicine, AKUH Laboratories, Karachi, Pakistan	A. Kanji, M. Yameen, A.R. Bukhari, Z. A. Ullah, P.Thielen, J. Ashraf, R. Hasan, Z. Hasan (Funding support NIH, FIC, USA; WHO, Pakistan; HSP, USA)	https://www.gisaid.org/	?	?	2022-07-20	?
hCoV-19/Pakistan/AKU-MAY-R-ILL-22/2022	betacoronavirus	EPI_ISL_13955253	?	2022-01-10	Asia	Pakistan			Asia	Pakistan		genome	29764	Human	24	Male	?	B.1.1.529	GRA	Department of Pathology and Laboratory Medicine, AKUH Laboratories, Karachi, Pakistan	Department of Pathology and Laboratory Medicine, AKUH Laboratories, Karachi, Pakistan	A. Kanji, M. Yameen, A.R. Bukhari, Z. A. Ullah, P.Thielen, J. Ashraf, R. Hasan, Z. Hasan (Funding support NIH, FIC, USA; WHO, Pakistan; HSP, USA)	https://www.gisaid.org/	?	?	2022-07-20	?
hCoV-19/Pakistan/AKU-MAY-RUN-I-23/2022	betacoronavirus	EPI_ISL_13955254	?	2022-01-10	Asia	Pakistan			Asia	Pakistan		genome	29788	Human	22	Male	?	BA.1	GRA	Department of Pathology and Laboratory Medicine, AKUH Laboratories, Karachi, Pakistan	Department of Pathology and Laboratory Medicine, AKUH Laboratories, Karachi, Pakistan	A. Kanji, M. Yameen, A.R. Bukhari, Z. A. Ullah, P. Thielen, J. Ashraf, R. Hasan, Z. Hasan (Funding support NIH, FIC, USA; WHO, Pakistan; HSP, USA)	https://www.gisaid.org/	?	?	2022-07-20	?
hCoV-19/Pakistan/AKU-MAY-R-ILL-24/2022	betacoronavirus	EPI_ISL_13955255	?	2022-01-10	Asia	Pakistan			Asia	Pakistan		genome	29777	Human	65	Male	?	BA.2	GRA	Department of Pathology and Laboratory Medicine, AKUH Laboratories	Department of Pathology and Laboratory Medicine, AKUH Laboratories	A. Kanji, M. Yameen, A.R. Bukhari, Z. A. Ullah, P.Thielen, J. Ashraf, R. Hasan, Z. Hasan (Funding support NIH, FIC, USA; WHO, Pakistan; HSP, USA)	https://www.gisaid.org/	?	?	2022-07-20	?
hCoV-19/Pakistan/AKU-MAY-R-ILL-25/2022	betacoronavirus	EPI_ISL_13955256	?	2022-01-10	Asia	Pakistan			Asia	Pakistan		genome	29792	Human	31	Male	?	BA.1.1.18	GRA	Department of Pathology and Laboratory Medicine, AKUH Laboratories, Karachi, Pakistan	Department of Pathology and Laboratory Medicine, AKUH Laboratories, Karachi, Pakistan	A. Kanji, M. Yameen, A.R. Bukhari, Z. A. Ullah, P.Thielen, J. Ashraf, R. Hasan, Z. Hasan (Funding support NIH, FIC, USA; WHO, Pakistan; HSP, USA)	https://www.gisaid.org/	?	?	2022-07-20	?
hCoV-19/Pakistan/AKU-MAY-R-ILL-26/2022	betacoronavirus	EPI_ISL_13955257	?	2022-01-10	Asia	Pakistan			Asia	Pakistan		genome	29793	Human	40	Male	?	BA.1.17.2	GRA	Department of Pathology and Laboratory Medicine, AKUH Laboratories, Karachi, Pakistan	Department of Pathology and Laboratory Medicine, AKUH Laboratories, Karachi, Pakistan	A. Kanji, M. Yameen, A.R. Bukhari, Z. A. Ullah, P.Thielen, J. Ashraf, R. Hasan, Z. Hasan (Funding support NIH, FIC, USA; WHO, Pakistan; HSP, USA)	https://www.gisaid.org/	?	?	2022-07-20	?
hCoV-19/Pakistan/AKU-MAY-R-ILL-27/2022	betacoronavirus	EPI_ISL_13955258	?	2022-01-10	Asia	Pakistan			Asia	Pakistan		genome	29786	Human	40	Male	?	BA.1	GRA	Department of Pathology and Laboratory Medicine, AKUH Laboratories, Karachi, Pakistan	Department of Pathology and Laboratory Medicine, AKUH Laboratories, Karachi, Pakistan	A. Kanji, M. Yameen, A.R. Bukhari, Z. A. Ullah, P.Thielen, J. Ashraf, R. Hasan, Z. Hasan (Funding support NIH, FIC, USA; WHO, Pakistan; HSP, USA)	https://www.gisaid.org/	?	?	2022-07-20	?
hCoV-19/Pakistan/AKU-MAY-R-ILL-29/2022	betacoronavirus	EPI_ISL_13955259	?	2022-01-10	Asia	Pakistan			Asia	Pakistan		genome	29784	Human	38	Female	?	BA.1.1	GRA	Department of Pathology and Laboratory Medicine, AKUH Laboratories, Karachi, Pakistan	Department of Pathology and Laboratory Medicine, AKUH Laboratories, Karachi, Pakistan	A. Kanji, M. Yameen, A.R. Bukhari, Z. A. Ullah, P.Thielen, J. Ashraf, R. Hasan, Z. Hasan (Funding support NIH, FIC, USA; WHO, Pakistan; HSP, USA)	https://www.gisaid.org/	?	?	2022-07-20	?
hCoV-19/Pakistan/AKU-MAY-R-ILL-30/2022	betacoronavirus	EPI_ISL_13955260	?	2022-01-10	Asia	Pakistan			Asia	Pakistan		genome	29785	Human	17	Female	?	BA.1.1	GRA	Department of Pathology and Laboratory Medicine, AKUH Laboratories, Karachi, Pakistan	Department of Pathology and Laboratory Medicine, AKUH Laboratories, Karachi, Pakistan	A. Kanji, M. Yameen, A.R. Bukhari, Z. A. Ullah, P.Thielen, J. Ashraf, R. Hasan, Z. Hasan (Funding support NIH, FIC, USA; WHO, Pakistan; HSP, USA)	https://www.gisaid.org/	?	?	2022-07-20	?
hCoV-19/Pakistan/AKU-MAY-R-ILL-32/2022	betacoronavirus	EPI_ISL_13955261	?	2022-01-10	Asia	Pakistan			Asia	Pakistan		genome	29791	Human	34	Male	?	BA.1.15	GRA	Department of Pathology and Laboratory Medicine, AKUH Laboratories, Karachi, Pakistan	Department of Pathology and Laboratory Medicine, AKUH Laboratories, Karachi, Pakistan	A. Kanji, M. Yameen, A.R. Bukhari, Z. A. Ullah, P.Thielen, J. Ashraf, R. Hasan, Z. Hasan (Funding support NIH, FIC, USA; WHO, Pakistan; HSP, USA)	https://www.gisaid.org/	?	?	2022-07-20	?
hCoV-19/Pakistan/AKU-MAY-R-ILL-33/2022	betacoronavirus	EPI_ISL_13955262	?	2022-01-10	Asia	Pakistan			Asia	Pakistan		genome	29794	Human	63	Female	?	BA.1.15	GRA	Department of Pathology and Laboratory Medicine, AKUH Laboratories, Karachi, Pakistan	Department of Pathology and Laboratory Medicine, AKUH Laboratories, Karachi, Pakistan	A. Kanji, M. Yameen, A.R. Bukhari, Z. A. Ullah, P.Thielen, J. Ashraf, R. Hasan, Z. Hasan (Funding support NIH, FIC, USA; WHO, Pakistan; HSP, USA)	https://www.gisaid.org/	?	?	2022-07-20	?
hCoV-19/Pakistan/AKU-MAY-R-ILL-36/2022	betacoronavirus	EPI_ISL_13955263	?	2022-01-10	Asia	Pakistan			Asia	Pakistan		genome	29794	Human	68	Female	?	BA.1.17	GRA	Department of Pathology and Laboratory Medicine, AKUH Laboratories, Karachi, Pakistan	Department of Pathology and Laboratory Medicine, AKUH Laboratories, Karachi, Pakistan	A. Kanji, M. Yameen, A.R. Bukhari, Z. A. Ullah, P.Thielen, J. Ashraf, R. Hasan, Z. Hasan (Funding support NIH, FIC, USA; WHO, Pakistan; HSP, USA)	https://www.gisaid.org/	?	?	2022-07-20	?
hCoV-19/Pakistan/AKU-MAY-R-ILL-37/2022	betacoronavirus	EPI_ISL_13955264	?	2022-01-10	Asia	Pakistan			Asia	Pakistan		genome	29786	Human	41	Male	?	BA.1.17.2	GRA	Department of Pathology and Laboratory Medicine, AKUH Laboratories, Karachi, Pakistan	Department of Pathology and Laboratory Medicine, AKUH Laboratories, Karachi, Pakistan	A. Kanji, M. Yameen, A.R. Bukhari, Z. A. Ullah, P.Thielen, J. Ashraf, R. Hasan, Z. Hasan (Funding support NIH, FIC, USA; WHO, Pakistan; HSP, USA)	https://www.gisaid.org/	?	?	2022-07-20	?
hCoV-19/Pakistan/AKU-MAY-R-ILL-38/2022	betacoronavirus	EPI_ISL_13955265	?	2022-01-10	Asia	Pakistan			Asia	Pakistan		genome	29787	Human	46	Male	?	BA.1.1	GRA	Department of Pathology and Laboratory Medicine, AKUH Laboratories, Karachi, Pakistan	Department of Pathology and Laboratory Medicine, AKUH Laboratories, Karachi, Pakistan	A. Kanji, M. Yameen, A.R. Bukhari, Z. A. Ullah, P.Thielen, J. Ashraf, R. Hasan, Z. Hasan (Funding support NIH, FIC, USA; WHO, Pakistan; HSP, USA)	https://www.gisaid.org/	?	?	2022-07-20	?
hCoV-19/Pakistan/AKU-MAY-R-ILL-40/2022	betacoronavirus	EPI_ISL_13955266	?	2022-01-10	Asia	Pakistan			Asia	Pakistan		genome	29786	Human	32	Male	?	BA.1.1	GRA	Department of Pathology and Laboratory Medicine, AKUH Laboratories, Karachi, Pakistan	Department of Pathology and Laboratory Medicine, AKUH Laboratories, Karachi, Pakistan	A. Kanji, M. Yameen, A.R. Bukhari, Z. A. Ullah, P.Thielen, J. Ashraf, R. Hasan, Z. Hasan (Funding support NIH, FIC, USA; WHO, Pakistan; HSP, USA)	https://www.gisaid.org/	?	?	2022-07-20	?
hCoV-19/Pakistan/AKU-MAY-R-ILL-41/2022	betacoronavirus	EPI_ISL_13955267	?	2022-01-11	Asia	Pakistan			Asia	Pakistan		genome	29794	Human	23	Male	?	BA.1.1	GRA	Department of Pathology and Laboratory Medicine, AKUH Laboratories, Karachi, Pakistan	Department of Pathology and Laboratory Medicine, AKUH Laboratories, Karachi, Pakistan	A. Kanji, M. Yameen, A.R. Bukhari, Z. A. Ullah, P.Thielen, J. Ashraf, R. Hasan, Z. Hasan (Funding support NIH, FIC, USA; WHO, Pakistan; HSP, USA)	https://www.gisaid.org/	?	?	2022-07-20	?
hCoV-19/Pakistan/AKU-MAY-R-ILL-43/2022	betacoronavirus	EPI_ISL_13955268	?	2022-01-11	Asia	Pakistan			Asia	Pakistan		genome	29794	Human	25	Male	?	BA.1.1	GRA	Department of Pathology and Laboratory Medicine, AKUH Laboratories, Karachi, Pakistan	Department of Pathology and Laboratory Medicine, AKUH Laboratories, Karachi, Pakistan	A. Kanji, M. Yameen, A.R. Bukhari, Z. A. Ullah, P.Thielen, J. Ashraf, R. Hasan, Z. Hasan (Funding support NIH, FIC, USA; WHO, Pakistan; HSP, USA)	https://www.gisaid.org/	?	?	2022-07-20	?
hCoV-19/Pakistan/AKU-MAY-R-ILL-44/2022	betacoronavirus	EPI_ISL_13955269	?	2022-01-11	Asia	Pakistan			Asia	Pakistan		genome	29788	Human	27	Male	?	BA.1	GRA	Department of Pathology and Laboratory Medicine, AKUH Laboratories, Karachi, Pakistan	Department of Pathology and Laboratory Medicine, AKUH Laboratories, Karachi, Pakistan	A. Kanji, M. Yameen, A.R. Bukhari, Z. A. Ullah, P.Thielen, J. Ashraf, R. Hasan, Z. Hasan (Funding support NIH, FIC, USA; WHO, Pakistan; HSP, USA)	https://www.gisaid.org/	?	?	2022-07-20	?
hCoV-19/Pakistan/AKU-MAY-R-ILL-46/2022	betacoronavirus	EPI_ISL_13955270	?	2022-01-12	Asia	Pakistan			Asia	Pakistan		genome	29818	Human	30	Female	?	BA.1	GRA	Department of Pathology and Laboratory Medicine, AKUH Laboratories, Karachi, Pakistan	Department of Pathology and Laboratory Medicine, AKUH Laboratories, Karachi, Pakistan	A. Kanji, M. Yameen, A.R. Bukhari, Z. A. Ullah, P.Thielen, J. Ashraf, R. Hasan, Z. Hasan (Funding support NIH, FIC, USA; WHO, Pakistan; HSP, USA)	https://www.gisaid.org/	?	?	2022-07-20	?
hCoV-19/Pakistan/AKU-MAY-R-ILL-47/2022	betacoronavirus	EPI_ISL_13955271	?	2022-01-12	Asia	Pakistan			Asia	Pakistan		genome	29788	Human	29	Male	?	BA.1.1	GRA	Department of Pathology and Laboratory Medicine, AKUH Laboratories, Karachi, Pakistan	Department of Pathology and Laboratory Medicine, AKUH Laboratories, Karachi, Pakistan	A. Kanji, M. Yameen, A.R. Bukhari, Z. A. Ullah, P.Thielen, J. Ashraf, R. Hasan, Z. Hasan (Funding support NIH, FIC, USA; WHO, Pakistan; HSP, USA)	https://www.gisaid.org/	?	?	2022-07-20	?
hCoV-19/Pakistan/AKU-MAY-R-ILL-49/2022	betacoronavirus	EPI_ISL_13955272	?	2022-01-12	Asia	Pakistan			Asia	Pakistan		genome	29825	Human	36	Male	?	BA.1.1	GRA	Department of Pathology and Laboratory Medicine, AKUH Laboratories, Karachi, Pakistan	Department of Pathology and Laboratory Medicine, AKUH Laboratories, Karachi, Pakistan	A. Kanji, M. Yameen, A.R. Bukhari, Z. A. Ullah, P.Thielen, J. Ashraf, R. Hasan, Z. Hasan (Funding support NIH, FIC, USA; WHO, Pakistan; HSP, USA)	https://www.gisaid.org/	?	?	2022-07-20	?
hCoV-19/Pakistan/AKU-MAY-R-ILL-50/2022	betacoronavirus	EPI_ISL_13955273	?	2022-01-13	Asia	Pakistan			Asia	Pakistan		genome	29780	Human	50	Male	?	BA.1	GRA	Department of Pathology and Laboratory Medicine, AKUH Laboratories, Karachi, Pakistan	Department of Pathology and Laboratory Medicine, AKUH Laboratories, Karachi, Pakistan	A. Kanji, M. Yameen, A.R. Bukhari, Z. A. Ullah, P.Thielen, J. Ashraf, R. Hasan, Z. Hasan (Funding support NIH, FIC, USA; WHO, Pakistan; HSP, USA)	https://www.gisaid.org/	?	?	2022-07-20	?
hCoV-19/Pakistan/AKU-MAY-R-ILL-51/2022	betacoronavirus	EPI_ISL_13955274	?	2022-01-13	Asia	Pakistan			Asia	Pakistan		genome	29821	Human	25	Female	?	BA.1.1	GRA	Department of Pathology and Laboratory Medicine, AKUH Laboratories, Karachi, Pakistan	Department of Pathology and Laboratory Medicine, AKUH Laboratories, Karachi, Pakistan	A. Kanji, M. Yameen, A.R. Bukhari, Z. A. Ullah, P.Thielen, J. Ashraf, R. Hasan, Z. Hasan (Funding support NIH, FIC, USA; WHO, Pakistan; HSP, USA)	https://www.gisaid.org/	?	?	2022-07-20	?
hCoV-19/Pakistan/AKU-MAY-R-ILL-52/2022	betacoronavirus	EPI_ISL_13955275	?	2022-01-13	Asia	Pakistan			Asia	Pakistan		genome	29782	Human	50	Male	?	BA.1.1	GRA	Department of Pathology and Laboratory Medicine, AKUH Laboratories, Karachi, Pakistan	Department of Pathology and Laboratory Medicine, AKUH Laboratories, Karachi, Pakistan	A. Kanji, M. Yameen, A.R. Bukhari, Z. A. Ullah, P.Thielen, J. Ashraf, R. Hasan, Z. Hasan (Funding support NIH, FIC, USA; WHO, Pakistan; HSP, USA)	https://www.gisaid.org/	?	?	2022-07-20	?
hCoV-19/Pakistan/AKU-MAY-R-ILL-54/2022	betacoronavirus	EPI_ISL_13955276	?	2022-01-13	Asia	Pakistan			Asia	Pakistan		genome	29782	Human	29	Male	?	BA.1.1	GRA	Department of Pathology and Laboratory Medicine, AKUH Laboratories, Karachi, Pakistan	Department of Pathology and Laboratory Medicine, AKUH Laboratories, Karachi, Pakistan	A. Kanji, M. Yameen, A.R. Bukhari, Z. A. Ullah, P.Thielen, J. Ashraf, R. Hasan, Z. Hasan (Funding support NIH, FIC, USA; WHO, Pakistan; HSP, USA)	https://www.gisaid.org/	?	?	2022-07-20	?
hCoV-19/Pakistan/AKU-MAY-R-ILL-55/2022	betacoronavirus	EPI_ISL_13955277	?	2022-01-12	Asia	Pakistan			Asia	Pakistan		genome	29768	Human	36	Male	?	BA.1.1	GRA	Department of Pathology and Laboratory Medicine, AKUH Laboratories	Department of Pathology and Laboratory Medicine, AKUH Laboratories	A. Kanji, M. Yameen, A.R. Bukhari, Z. A. Ullah, P.Thielen, J. Ashraf, R. Hasan, Z. Hasan (Funding support NIH, FIC, USA; WHO, Pakistan; HSP, USA)	https://www.gisaid.org/	?	?	2022-07-20	?
hCoV-19/Pakistan/AKU-MAY-R-ILL-56/2022	betacoronavirus	EPI_ISL_13955278	?	2022-01-13	Asia	Pakistan			Asia	Pakistan		genome	29788	Human	26	Male	?	BA.1.1	GRA	Department of Pathology and Laboratory Medicine, AKUH Laboratories, Karachi, Pakistan	Department of Pathology and Laboratory Medicine, AKUH Laboratories, Karachi, Pakistan	A. Kanji, M. Yameen, A.R. Bukhari, Z. A. Ullah, P.Thielen, J. Ashraf, R. Hasan, Z. Hasan (Funding support NIH, FIC, USA; WHO, Pakistan; HSP, USA)	https://www.gisaid.org/	?	?	2022-07-20	?
hCoV-19/Pakistan/AKU-MAY-R-ILL-57/2022	betacoronavirus	EPI_ISL_13955279	?	2022-01-13	Asia	Pakistan			Asia	Pakistan		genome	29788	Human	29	Male	?	BA.1.1	GRA	Department of Pathology and Laboratory Medicine, AKUH Laboratories, Karachi, Pakistan	Department of Pathology and Laboratory Medicine, AKUH Laboratories, Karachi, Pakistan	A. Kanji, M. Yameen, A.R. Bukhari, Z. A. Ullah, P.Thielen, J. Ashraf, R. Hasan, Z. Hasan (Funding support NIH, FIC, USA; WHO, Pakistan; HSP, USA)	https://www.gisaid.org/	?	?	2022-07-20	?
hCoV-19/Pakistan/AKU-MAY-R-ILL-58/2022	betacoronavirus	EPI_ISL_13955280	?	2022-01-13	Asia	Pakistan			Asia	Pakistan		genome	29826	Human	33	Male	?	BA.1.1	GRA	Department of Pathology and Laboratory Medicine, AKUH Laboratories	Department of Pathology and Laboratory Medicine, AKUH Laboratories	A. Kanji, M. Yameen, A.R. Bukhari, Z. A. Ullah, P.Thielen, J. Ashraf, R. Hasan, Z. Hasan (Funding support NIH, FIC, USA; WHO, Pakistan; HSP, USA)	https://www.gisaid.org/	?	?	2022-07-20	?
hCoV-19/Pakistan/AKU-MAY-R-ILL-61/2022	betacoronavirus	EPI_ISL_13955281	?	2022-01-13	Asia	Pakistan			Asia	Pakistan		genome	29788	Human	29	Male	?	BA.1	GRA	Department of Pathology and Laboratory Medicine, AKUH Laboratories, Karachi, Pakistan	Department of Pathology and Laboratory Medicine, AKUH Laboratories, Karachi, Pakistan	A. Kanji, M. Yameen, A.R. Bukhari, Z. A. Ullah, P.Thielen, J. Ashraf, R. Hasan, Z. Hasan (Funding support NIH, FIC, USA; WHO, Pakistan; HSP, USA)	https://www.gisaid.org/	?	?	2022-07-20	?
hCoV-19/Pakistan/AKU-MAY-R-ILL-63/2022	betacoronavirus	EPI_ISL_13955282	?	2022-01-13	Asia	Pakistan			Asia	Pakistan		genome	29783	Human	64	Male	?	BA.1.17.2	GRA	Department of Pathology and Laboratory Medicine, AKUH Laboratories, Karachi, Pakistan	Department of Pathology and Laboratory Medicine, AKUH Laboratories, Karachi, Pakistan	A. Kanji, M. Yameen, A.R. Bukhari, Z. A. Ullah, P.Thielen, J. Ashraf, R. Hasan, Z. Hasan (Funding support NIH, FIC, USA; WHO, Pakistan; HSP, USA)	https://www.gisaid.org/	?	?	2022-07-20	?
hCoV-19/Pakistan/AKU-MAY-R-ILL-64/2022	betacoronavirus	EPI_ISL_13955283	?	2022-01-13	Asia	Pakistan			Asia	Pakistan		genome	29783	Human	29	Male	?	BA.1.1	GRA	Department of Pathology and Laboratory Medicine, AKUH Laboratories, Karachi, Pakistan	Department of Pathology and Laboratory Medicine, AKUH Laboratories, Karachi, Pakistan	A. Kanji, M. Yameen, A.R. Bukhari, Z. A. Ullah, P.Thielen, J. Ashraf, R. Hasan, Z. Hasan (Funding support NIH, FIC, USA; WHO, Pakistan; HSP, USA)	https://www.gisaid.org/	?	?	2022-07-20	?
hCoV-19/Pakistan/AKU-MAY-R-ILL-65/2022	betacoronavirus	EPI_ISL_13955284	?	2022-01-13	Asia	Pakistan			Asia	Pakistan		genome	29785	Human	38	Male	?	BA.1	GRA	Department of Pathology and Laboratory Medicine, AKUH Laboratories, Karachi, Pakistan	Department of Pathology and Laboratory Medicine, AKUH Laboratories, Karachi, Pakistan	A. Kanji, M. Yameen, A.R. Bukhari, Z. A. Ullah, P.Thielen, J. Ashraf, R. Hasan, Z. Hasan (Funding support NIH, FIC, USA; WHO, Pakistan; HSP, USA)	https://www.gisaid.org/	?	?	2022-07-20	?
hCoV-19/Pakistan/AKU-MAY-R-ILL-66/2022	betacoronavirus	EPI_ISL_13955285	?	2022-01-13	Asia	Pakistan			Asia	Pakistan		genome	29780	Human	26	Male	?	BA.1	GRA	Department of Pathology and Laboratory Medicine, AKUH Laboratories, Karachi, Pakistan	Department of Pathology and Laboratory Medicine, AKUH Laboratories, Karachi, Pakistan	A. Kanji, M. Yameen, A.R. Bukhari, Z. A. Ullah, P.Thielen, J. Ashraf, R. Hasan, Z. Hasan (Funding support NIH, FIC, USA; WHO, Pakistan; HSP, USA)	https://www.gisaid.org/	?	?	2022-07-20	?
hCoV-19/Pakistan/AKU-MAY-R-ILL-67/2022	betacoronavirus	EPI_ISL_13955286	?	2022-01-13	Asia	Pakistan			Asia	Pakistan		genome	29792	Human	42	Female	?	BA.1.1	GRA	Department of Pathology and Laboratory Medicine, AKUH Laboratories, Karachi, Pakistan	Department of Pathology and Laboratory Medicine, AKUH Laboratories, Karachi, Pakistan	A. Kanji, M. Yameen, A.R. Bukhari, Z. A. Ullah, P.Thielen, J. Ashraf, R. Hasan, Z. Hasan (Funding support NIH, FIC, USA; WHO, Pakistan; HSP, USA)	https://www.gisaid.org/	?	?	2022-07-20	?
hCoV-19/Pakistan/AKU-MAY-R-ILL-68/2022	betacoronavirus	EPI_ISL_13955287	?	2022-01-13	Asia	Pakistan			Asia	Pakistan		genome	29780	Human	57	Male	?	BA.1	GRA	Department of Pathology and Laboratory Medicine, AKUH Laboratories	Department of Pathology and Laboratory Medicine, AKUH Laboratories	A. Kanji, M. Yameen, A.R. Bukhari, Z. A. Ullah, P.Thielen, J. Ashraf, R. Hasan, Z. Hasan (Funding support NIH, FIC, USA; WHO, Pakistan; HSP, USA)	https://www.gisaid.org/	?	?	2022-07-20	?
hCoV-19/Pakistan/AKU-MAY-R-ILL-69/2022	betacoronavirus	EPI_ISL_13955288	?	2022-01-16	Asia	Pakistan			Asia	Pakistan		genome	29787	Human	55	Male	?	BA.1.1	GRA	Department of Pathology and Laboratory Medicine, AKUH Laboratories	Department of Pathology and Laboratory Medicine, AKUH Laboratories	A. Kanji, M. Yameen, A.R. Bukhari, Z. A. Ullah, P.Thielen, J. Ashraf, R. Hasan, Z. Hasan (Funding support NIH, FIC, USA; WHO, Pakistan; HSP, USA)	https://www.gisaid.org/	?	?	2022-07-20	?
hCoV-19/Pakistan/AKU-MAY-R-ILL-70/2022	betacoronavirus	EPI_ISL_13955289	?	2022-01-17	Asia	Pakistan			Asia	Pakistan		genome	29810	Human	16	Female	?	BA.1.1	GRA	Department of Pathology and Laboratory Medicine, AKUH Laboratories	Department of Pathology and Laboratory Medicine, AKUH Laboratories	A. Kanji, M. Yameen, A.R. Bukhari, Z. A. Ullah, P.Thielen, J. Ashraf, R. Hasan, Z. Hasan (Funding support NIH, FIC, USA; WHO, Pakistan; HSP, USA)	https://www.gisaid.org/	?	?	2022-07-20	?
hCoV-19/Pakistan/AKU-MAY-R-ILL-72/2022	betacoronavirus	EPI_ISL_13955290	?	2022-01-19	Asia	Pakistan			Asia	Pakistan		genome	29806	Human	64	Male	?	Unassigned	GRA	Department of Pathology and Laboratory Medicine, AKUH Laboratories	Department of Pathology and Laboratory Medicine, AKUH Laboratories	A. Kanji, M. Yameen, A.R. Bukhari, Z. A. Ullah, P.Thielen, J. Ashraf, R. Hasan, Z. Hasan (Funding support NIH, FIC, USA; WHO, Pakistan; HSP, USA)	https://www.gisaid.org/	?	?	2022-07-20	?
hCoV-19/Pakistan/AKU-MAY-R-ILL-74/2022	betacoronavirus	EPI_ISL_13955291	?	2022-01-02	Asia	Pakistan			Asia	Pakistan		genome	29789	Human	27	Male	?	BA.1.1	GRA	Department of Pathology and Laboratory Medicine, AKUH Laboratories	Department of Pathology and Laboratory Medicine, AKUH Laboratories	A. Kanji, M. Yameen, A.R. Bukhari, Z. A. Ullah, P.Thielen, J. Ashraf, R. Hasan, Z. Hasan (Funding support NIH, FIC, USA; WHO, Pakistan; HSP, USA)	https://www.gisaid.org/	?	?	2022-07-20	?
hCoV-19/Pakistan/AKU-MAY-R-ILL-75/2022	betacoronavirus	EPI_ISL_13955292	?	2022-01-02	Asia	Pakistan			Asia	Pakistan		genome	29782	Human	36	Male	?	BA.1.17.2	GRA	Department of Pathology and Laboratory Medicine, AKUH Laboratories	Department of Pathology and Laboratory Medicine, AKUH Laboratories	A. Kanji, M. Yameen, A.R. Bukhari, Z. A. Ullah, P.Thielen, J. Ashraf, R. Hasan, Z. Hasan (Funding support NIH, FIC, USA; WHO, Pakistan; HSP, USA)	https://www.gisaid.org/	?	?	2022-07-20	?
hCoV-19/Pakistan/AKU-MAY-R-ILL-76/2022	betacoronavirus	EPI_ISL_13955293	?	2022-01-03	Asia	Pakistan			Asia	Pakistan		genome	29783	Human	23	Male	?	BA.1.1	GRA	Department of Pathology and Laboratory Medicine, AKUH Laboratories, Karachi, Pakistan	Department of Pathology and Laboratory Medicine, AKUH Laboratories, Karachi, Pakistan	A. Kanji, M. Yameen, A.R. Bukhari, Z. A. Ullah, P.Thielen, J. Ashraf, R. Hasan, Z. Hasan (Funding support NIH, FIC, USA; WHO, Pakistan; HSP, USA)	https://www.gisaid.org/	?	?	2022-07-20	?
hCoV-19/Pakistan/AKU-MAY-R-ILL-77/2022	betacoronavirus	EPI_ISL_13955294	?	2022-01-03	Asia	Pakistan			Asia	Pakistan		genome	29782	Human	51	Female	?	BA.1.1	GRA	Department of Pathology and Laboratory Medicine, AKUH Laboratories, Karachi, Pakistan	Department of Pathology and Laboratory Medicine, AKUH Laboratories, Karachi, Pakistan	A. Kanji, M. Yameen, A.R. Bukhari, Z. A. Ullah, P.Thielen, J. Ashraf, R. Hasan, Z. Hasan (Funding support NIH, FIC, USA; WHO, Pakistan; HSP, USA)	https://www.gisaid.org/	?	?	2022-07-20	?
hCoV-19/Pakistan/AKU-MAY-R-ILL-79/2022	betacoronavirus	EPI_ISL_13955295	?	2022-01-06	Asia	Pakistan			Asia	Pakistan		genome	29786	Human	30	Male	?	BA.1.1	GRA	Department of Pathology and Laboratory Medicine, AKUH Laboratories, Karachi, Pakistan	Department of Pathology and Laboratory Medicine, AKUH Laboratories, Karachi, Pakistan	A. Kanji, M. Yameen, A.R. Bukhari, Z. A. Ullah, P.Thielen, J. Ashraf, R. Hasan, Z. Hasan (Funding support NIH, FIC, USA; WHO, Pakistan; HSP, USA)	https://www.gisaid.org/	?	?	2022-07-20	?
hCoV-19/Pakistan/AKU-MAY-R-ILL-80/2022	betacoronavirus	EPI_ISL_13955296	?	2022-01-06	Asia	Pakistan			Asia	Pakistan		genome	29784	Human	22	Male	?	BA.1.1	GRA	Department of Pathology and Laboratory Medicine, AKUH Laboratories, Karachi, Pakistan	Department of Pathology and Laboratory Medicine, AKUH Laboratories, Karachi, Pakistan	A. Kanji, M. Yameen, A.R. Bukhari, Z. A. Ullah, P.Thielen, J. Ashraf, R. Hasan, Z. Hasan (Funding support NIH, FIC, USA; WHO, Pakistan; HSP, USA)	https://www.gisaid.org/	?	?	2022-07-20	?
hCoV-19/Pakistan/AKU-MAY-R-ILL-81/2022	betacoronavirus	EPI_ISL_13955297	?	2022-01-06	Asia	Pakistan			Asia	Pakistan		genome	29804	Human	19	Male	?	BA.1.17.2	GRA	Department of Pathology and Laboratory Medicine, AKUH Laboratories	Department of Pathology and Laboratory Medicine, AKUH Laboratories	A. Kanji, M. Yameen, A.R. Bukhari, Z. A. Ullah, P.Thielen, J. Ashraf, R. Hasan, Z. Hasan (Funding support NIH, FIC, USA; WHO, Pakistan; HSP, USA)	https://www.gisaid.org/	?	?	2022-07-20	?
hCoV-19/Pakistan/AKU-MAY-R-ILL-82/2022	betacoronavirus	EPI_ISL_13955298	?	2022-01-06	Asia	Pakistan			Asia	Pakistan		genome	29800	Human	60	Male	?	BA.1.1	GRA	Department of Pathology and Laboratory Medicine, AKUH Laboratories	Department of Pathology and Laboratory Medicine, AKUH Laboratories	A. Kanji, M. Yameen, A.R. Bukhari, Z. A. Ullah, P.Thielen, J. Ashraf, R. Hasan, Z. Hasan (Funding support NIH, FIC, USA; WHO, Pakistan; HSP, USA)	https://www.gisaid.org/	?	?	2022-07-20	?
hCoV-19/Pakistan/AKU-MAY-R-ILL-83/2022	betacoronavirus	EPI_ISL_13955299	?	2022-01-06	Asia	Pakistan			Asia	Pakistan		genome	29798	Human	23	Male	?	BA.1.1	GRA	Department of Pathology and Laboratory Medicine, AKUH Laboratories	Department of Pathology and Laboratory Medicine, AKUH Laboratories	A. Kanji, M. Yameen, A.R. Bukhari, Z. A. Ullah, P.Thielen, J. Ashraf, R. Hasan, Z. Hasan (Funding support NIH, FIC, USA; WHO, Pakistan; HSP, USA)	https://www.gisaid.org/	?	?	2022-07-20	?
hCoV-19/Pakistan/AKU-MAY-R-ILL-84/2022	betacoronavirus	EPI_ISL_13955300	?	2022-01-06	Asia	Pakistan			Asia	Pakistan		genome	29752	Human	31	Male	?	BA.1.1	GRA	Department of Pathology and Laboratory Medicine, AKUH Laboratories, Karachi, Pakistan	Department of Pathology and Laboratory Medicine, AKUH Laboratories, Karachi, Pakistan	A. Kanji, M. Yameen, A.R. Bukhari, Z. A. Ullah, P.Thielen, J. Ashraf, R. Hasan, Z. Hasan (Funding support NIH, FIC, USA; WHO, Pakistan; HSP, USA)	https://www.gisaid.org/	?	?	2022-07-20	?
hCoV-19/Pakistan/AKU-MAY-R-ILL-85/2022	betacoronavirus	EPI_ISL_13955301	?	2022-01-06	Asia	Pakistan			Asia	Pakistan		genome	29782	Human	20	Male	?	BA.1.1	GRA	Department of Pathology and Laboratory Medicine, AKUH Laboratories	Department of Pathology and Laboratory Medicine, AKUH Laboratories	A. Kanji, M. Yameen, A.R. Bukhari, Z. A. Ullah, P.Thielen, J. Ashraf, R. Hasan, Z. Hasan (Funding support NIH, FIC, USA; WHO, Pakistan; HSP, USA)	https://www.gisaid.org/	?	?	2022-07-20	?
hCoV-19/Pakistan/AKU-MAY-R-ILL-86/2022	betacoronavirus	EPI_ISL_13955302	?	2022-01-06	Asia	Pakistan			Asia	Pakistan		genome	29787	Human	39	Female	?	BA.1.1	GRA	Department of Pathology and Laboratory Medicine, AKUH Laboratories, Karachi, Pakistan	Department of Pathology and Laboratory Medicine, AKUH Laboratories, Karachi, Pakistan	A. Kanji, M. Yameen, A.R. Bukhari, Z. A. Ullah, P.Thielen, J. Ashraf, R. Hasan, Z. Hasan (Funding support NIH, FIC, USA; WHO, Pakistan; HSP, USA)	https://www.gisaid.org/	?	?	2022-07-20	?
hCoV-19/Pakistan/AKU-MAY-R-ILL-87/2022	betacoronavirus	EPI_ISL_13955303	?	2022-01-06	Asia	Pakistan			Asia	Pakistan		genome	29787	Human	30	Male	?	BA.1.1	GRA	Department of Pathology and Laboratory Medicine, AKUH Laboratories	Department of Pathology and Laboratory Medicine, AKUH Laboratories	A. Kanji, M. Yameen, A.R. Bukhari, Z. A. Ullah, P.Thielen, J. Ashraf, R. Hasan, Z. Hasan (Funding support NIH, FIC, USA; WHO, Pakistan; HSP, USA)	https://www.gisaid.org/	?	?	2022-07-20	?
hCoV-19/Pakistan/AKU-MAY-R-ILL-89/2022	betacoronavirus	EPI_ISL_13955305	?	2022-01-06	Asia	Pakistan			Asia	Pakistan		genome	29785	Human	32	Male	?	BA.1.1	GRA	Department of Pathology and Laboratory Medicine, AKUH Laboratories, Karachi, Pakistan	Department of Pathology and Laboratory Medicine, AKUH Laboratories, Karachi, Pakistan	A. Kanji, M. Yameen, A.R. Bukhari, Z. A. Ullah, P.Thielen, J. Ashraf, R. Hasan, Z. Hasan (Funding support NIH, FIC, USA; WHO, Pakistan; HSP, USA)	https://www.gisaid.org/	?	?	2022-07-20	?
hCoV-19/Pakistan/AKU-MAY-R-ILL-90/2022	betacoronavirus	EPI_ISL_13955306	?	2022-01-06	Asia	Pakistan			Asia	Pakistan		genome	29786	Human	59	Male	?	BA.1.1	GRA	Department of Pathology and Laboratory Medicine, AKUH Laboratories, Karachi, Pakistan	Department of Pathology and Laboratory Medicine, AKUH Laboratories, Karachi, Pakistan	A. Kanji, M. Yameen, A.R. Bukhari, Z. A. Ullah, P.Thielen, J. Ashraf, R. Hasan, Z. Hasan (Funding support NIH, FIC, USA; WHO, Pakistan; HSP, USA)	https://www.gisaid.org/	?	?	2022-07-20	?
hCoV-19/Pakistan/AKU-APR-R1-MIN-09/2022	betacoronavirus	EPI_ISL_13965716	?	2022-02-26	Asia	Pakistan			Asia	Pakistan		genome	29729	Human	45	Male	?	BA.2	GRA	Department of Pathology and Laboratory Medicine, AKUH Laboratories, Karachi, Pakistan	Department of Pathology and Laboratory Medicine, AKUH Laboratories, Karachi, Pakistan	F. Kirimi, A. Kanji, A.R. Bukhari, Z.A. Ullah, P.Thielen, J. Ashraf, R. Hasan, Z. Hasan (Funding support NIH Fogarty Training Grant, USA; University Research Council Grant, AKU)	https://www.gisaid.org/	?	?	2022-07-21	?
hCoV-19/Pakistan/AKU-APR-R1-MIN-10/2022	betacoronavirus	EPI_ISL_13965717	?	2022-02-16	Asia	Pakistan			Asia	Pakistan		genome	29729	Human	32	Male	?	BA.2	GRA	Department of Pathology and Laboratory Medicine, AKUH Laboratories, Karachi, Pakistan	Department of Pathology and Laboratory Medicine, AKUH Laboratories, Karachi, Pakistan	F. Kirimi, A. Kanji, A.R. Bukhari, Z.A. Ullah, P.Thielen, J. Ashraf, R. Hasan, Z. Hasan (Funding support NIH Fogarty Training Grant, USA; University Research Council Grant, AKU)	https://www.gisaid.org/	?	?	2022-07-21	?
hCoV-19/Pakistan/AKU-APR-R1-MIN-11/2022	betacoronavirus	EPI_ISL_13965718	?	2022-02-17	Asia	Pakistan			Asia	Pakistan		genome	29729	Human	31	Female	?	BA.2	GRA	Department of Pathology and Laboratory Medicine, AKUH Laboratories, Karachi, Pakistan	Department of Pathology and Laboratory Medicine, AKUH Laboratories, Karachi, Pakistan	F. Kirimi, A. Kanji, A.R. Bukhari, Z.A. Ullah, P.Thielen, J. Ashraf, R. Hasan, Z. Hasan (Funding support NIH Fogarty Training Grant, USA; University Research Council Grant, AKU)	https://www.gisaid.org/	?	?	2022-07-21	?
hCoV-19/Pakistan/AKU-APR-R1-MIN-12/2022	betacoronavirus	EPI_ISL_13965719	?	2022-02-18	Asia	Pakistan			Asia	Pakistan		genome	29729	Human	38	Female	?	BA.2	GRA	Department of Pathology and Laboratory Medicine, AKUH Laboratories, Karachi, Pakistan	Department of Pathology and Laboratory Medicine, AKUH Laboratories, Karachi, Pakistan	F. Kirimi, A. Kanji, A.R. Bukhari, Z.A. Ullah, P.Thielen, J. Ashraf, R. Hasan, Z. Hasan (Funding support NIH Fogarty Training Grant, USA; University Research Council Grant, AKU)	https://www.gisaid.org/	?	?	2022-07-21	?
hCoV-19/Pakistan/AKU-APR-R1-MIN-13/2022	betacoronavirus	EPI_ISL_13965720	?	2022-02-18	Asia	Pakistan			Asia	Pakistan		genome	29729	Human	36	Female	?	BA.2	GRA	Department of Pathology and Laboratory Medicine, AKUH Laboratories, Karachi, Pakistan	Department of Pathology and Laboratory Medicine, AKUH Laboratories, Karachi, Pakistan	F. Kirimi, A. Kanji, A.R. Bukhari, Z.A. Ullah, P.Thielen, J. Ashraf, R. Hasan, Z. Hasan (Funding support NIH Fogarty Training Grant, USA; University Research Council Grant, AKU)	https://www.gisaid.org/	?	?	2022-07-21	?
hCoV-19/Pakistan/AKU-APR-R1-MIN-15/2022	betacoronavirus	EPI_ISL_13965722	?	2022-02-15	Asia	Pakistan			Asia	Pakistan		genome	29729	Human	60	Male	?	BA.2	GRA	Department of Pathology and Laboratory Medicine, AKUH Laboratories, Karachi, Pakistan	Department of Pathology and Laboratory Medicine, AKUH Laboratories, Karachi, Pakistan	F. Kirimi, A. Kanji, A.R. Bukhari, Z.A. Ullah, P.Thielen, J. Ashraf, R. Hasan, Z. Hasan (Funding support NIH Fogarty Training Grant, USA; University Research Council Grant, AKU)	https://www.gisaid.org/	?	?	2022-07-21	?
hCoV-19/Pakistan/AKU-APR-R1-MIN-16/2022	betacoronavirus	EPI_ISL_13965723	?	2022-02-15	Asia	Pakistan			Asia	Pakistan		genome	29729	Human	41	Female	?	BA.2	GRA	Department of Pathology and Laboratory Medicine, AKUH Laboratories, Karachi, Pakistan	Department of Pathology and Laboratory Medicine, AKUH Laboratories, Karachi, Pakistan	F. Kirimi, A. Kanji, A.R. Bukhari, Z.A. Ullah, P.Thielen, J. Ashraf, R. Hasan, Z. Hasan (Funding support NIH Fogarty Training Grant, USA; University Research Council Grant, AKU)	https://www.gisaid.org/	?	?	2022-07-21	?
hCoV-19/Pakistan/AKU-APR-R1-MIN-17/2022	betacoronavirus	EPI_ISL_13965724	?	2022-02-26	Asia	Pakistan			Asia	Pakistan		genome	29708	Human	19	Female	?	BA.2	GRA	Department of Pathology and Laboratory Medicine, AKUH Laboratories, Karachi, Pakistan	Department of Pathology and Laboratory Medicine, AKUH Laboratories, Karachi, Pakistan	F. Kirimi, A. Kanji, A.R. Bukhari, Z.A. Ullah, P.Thielen, J. Ashraf, R. Hasan, Z. Hasan (Funding support NIH Fogarty Training Grant, USA; University Research Council Grant, AKU)	https://www.gisaid.org/	?	?	2022-07-21	?
hCoV-19/Pakistan/AKU-APR-R1-MIN-18/2022	betacoronavirus	EPI_ISL_13965725	?	2022-02-27	Asia	Pakistan			Asia	Pakistan		genome	29746	Human	63	Male	?	BA.1.17.2	GRA	Department of Pathology and Laboratory Medicine, AKUH Laboratories, Karachi, Pakistan	Department of Pathology and Laboratory Medicine, AKUH Laboratories, Karachi, Pakistan	F. Kirimi, A. Kanji, A.R. Bukhari, Z.A. Ullah, P.Thielen, J. Ashraf, R. Hasan, Z. Hasan (Funding support NIH Fogarty Training Grant, USA; University Research Council Grant, AKU)	https://www.gisaid.org/	?	?	2022-07-21	?
hCoV-19/Pakistan/AKU-APR-R1-MIN-19/2022	betacoronavirus	EPI_ISL_13965726	?	2022-02-27	Asia	Pakistan			Asia	Pakistan		genome	29720	Human	56	Female	?	BA.2	GRA	Department of Pathology and Laboratory Medicine, AKUH Laboratories, Karachi, Pakistan	Department of Pathology and Laboratory Medicine, AKUH Laboratories, Karachi, Pakistan	F. Kirimi, A. Kanji, A.R. Bukhari, Z.A. Ullah, P.Thielen, J. Ashraf, R. Hasan, Z. Hasan (Funding support NIH Fogarty Training Grant, USA; University Research Council Grant, AKU)	https://www.gisaid.org/	?	?	2022-07-21	?
hCoV-19/Pakistan/AKU-APR-R1-MIN-20/2022	betacoronavirus	EPI_ISL_13965727	?	2022-02-27	Asia	Pakistan			Asia	Pakistan		genome	29441	Human	37	Male	?	BA.2	GRA	Department of Pathology and Laboratory Medicine, AKUH Laboratories, Karachi, Pakistan	Department of Pathology and Laboratory Medicine, AKUH Laboratories, Karachi, Pakistan	F. Kirimi, A. Kanji, A.R. Bukhari, Z.A. Ullah, P.Thielen, J. Ashraf, R. Hasan, Z. Hasan (Funding support NIH Fogarty Training Grant, USA; University Research Council Grant, AKU)	https://www.gisaid.org/	?	?	2022-07-21	?
hCoV-19/Pakistan/AKU-APR-R1-MIN-21/2022	betacoronavirus	EPI_ISL_13965728	?	2022-01-02	Asia	Pakistan			Asia	Pakistan		genome	29729	Human	57	Female	?	BA.2	GRA	Department of Pathology and Laboratory Medicine, AKUH Laboratories, Karachi, Pakistan	Department of Pathology and Laboratory Medicine, AKUH Laboratories, Karachi, Pakistan	F. Kirimi, A. Kanji, A.R. Bukhari, Z.A. Ullah, P.Thielen, J. Ashraf, R. Hasan, Z. Hasan (Funding support NIH Fogarty Training Grant, USA; University Research Council Grant, AKU)	https://www.gisaid.org/	?	?	2022-07-21	?
hCoV-19/Pakistan/AKU-APR-R1-MIN-22/2022	betacoronavirus	EPI_ISL_13965729	?	2022-01-25	Asia	Pakistan			Asia	Pakistan		genome	29746	Human	43	Female	?	BA.1.1	GRA	Department of Pathology and Laboratory Medicine, AKUH Laboratories, Karachi, Pakistan	Department of Pathology and Laboratory Medicine, AKUH Laboratories, Karachi, Pakistan	F. Kirimi, A. Kanji, A.R. Bukhari, Z.A. Ullah, P.Thielen, J. Ashraf, R. Hasan, Z. Hasan (Funding support NIH Fogarty Training Grant, USA; University Research Council Grant, AKU)	https://www.gisaid.org/	?	?	2022-07-21	?
hCoV-19/Pakistan/AKU-JUNE-ILL-05/2022	betacoronavirus	EPI_ISL_14018012	?	2022-01-21	Asia	Pakistan			Asia	Pakistan		genome	29824	Human	12	Female	?	BA.1	GRA	Department of Pathology and Laboratory Medicine, AKUH Laboratories, Karachi, Pakistan	Department of Pathology and Laboratory Medicine, AKUH Laboratories, Karachi, Pakistan	A. Kanji, M. Yameen, A.R. Bukhari, Z. A. Ullah, P.Thielen, J. Ashraf, R. Hasan, Z. Hasan (Funding support NIH, FIC, USA; WHO, Pakistan; HSP, USA)	https://www.gisaid.org/	?	?	2022-07-21	?
hCoV-19/Pakistan/AKU-JUNE-ILL-06/2022	betacoronavirus	EPI_ISL_14018013	?	2022-01-02	Asia	Pakistan			Asia	Pakistan		genome	29816	Human	4	Female	?	BA.1.1	GRA	Department of Pathology and Laboratory Medicine, AKUH Laboratories, Karachi, Pakistan	Department of Pathology and Laboratory Medicine, AKUH Laboratories, Karachi, Pakistan	A. Kanji, M. Yameen, A.R. Bukhari, Z. A. Ullah, P.Thielen, J. Ashraf, R. Hasan, Z. Hasan (Funding support NIH, FIC, USA; WHO, Pakistan; HSP, USA)	https://www.gisaid.org/	?	?	2022-07-21	?
hCoV-19/Pakistan/AKU-JUNE-ILL-07/2022	betacoronavirus	EPI_ISL_14018014	?	2022-01-30	Asia	Pakistan			Asia	Pakistan		genome	29805	Human	45	Male	?	BA.1	GRA	Department of Pathology and Laboratory Medicine, AKUH Laboratories, Karachi, Pakistan	Department of Pathology and Laboratory Medicine, AKUH Laboratories, Karachi, Pakistan	A. Kanji, M. Yameen, A.R. Bukhari, Z. A. Ullah, P.Thielen, J. Ashraf, R. Hasan, Z. Hasan (Funding support NIH, FIC, USA; WHO, Pakistan; HSP, USA)	https://www.gisaid.org/	?	?	2022-07-21	?
hCoV-19/Pakistan/AKU-JUNE-ILL-08/2022	betacoronavirus	EPI_ISL_14018015	?	2022-01-27	Asia	Pakistan			Asia	Pakistan		genome	29805	Human	3	Male	?	BA.1.1	GRA	Department of Pathology and Laboratory Medicine, AKUH Laboratories, Karachi, Pakistan	Department of Pathology and Laboratory Medicine, AKUH Laboratories, Karachi, Pakistan	A. Kanji, M. Yameen, A.R. Bukhari, Z. A. Ullah, P.Thielen, J. Ashraf, R. Hasan, Z. Hasan (Funding support NIH, FIC, USA; WHO, Pakistan; HSP, USA)	https://www.gisaid.org/	?	?	2022-07-21	?
hCoV-19/Pakistan/AKU-JUNE-ILL-09/2022	betacoronavirus	EPI_ISL_14018016	?	2022-01-27	Asia	Pakistan			Asia	Pakistan		genome	29786	Human	23	Male	?	BA.2	GRA	Department of Pathology and Laboratory Medicine, AKUH Laboratories, Karachi, Pakistan	Department of Pathology and Laboratory Medicine, AKUH Laboratories, Karachi, Pakistan	A. Kanji, M. Yameen, A.R. Bukhari, Z. A. Ullah, P.Thielen, J. Ashraf, R. Hasan, Z. Hasan (Funding support NIH, FIC, USA; WHO, Pakistan; HSP, USA)	https://www.gisaid.org/	?	?	2022-07-21	?
hCoV-19/Pakistan/AKU-JUNE-ILL-10/2022	betacoronavirus	EPI_ISL_14018017	?	2022-02-02	Asia	Pakistan			Asia	Pakistan		genome	29803	Human	1	Female	?	BA.1	GRA	Department of Pathology and Laboratory Medicine, AKUH Laboratories, Karachi, Pakistan	Department of Pathology and Laboratory Medicine, AKUH Laboratories, Karachi, Pakistan	A. Kanji, M. Yameen, A.R. Bukhari, Z. A. Ullah, P.Thielen, J. Ashraf, R. Hasan, Z. Hasan (Funding support NIH, FIC, USA; WHO, Pakistan; HSP, USA)	https://www.gisaid.org/	?	?	2022-07-21	?
hCoV-19/Pakistan/AKU-JUNE-ILL-11/2022	betacoronavirus	EPI_ISL_14018018	?	2022-02-19	Asia	Pakistan			Asia	Pakistan		genome	29796	Human	2	Female	?	BA.1	GRA	Department of Pathology and Laboratory Medicine, AKUH Laboratories, Karachi, Pakistan	Department of Pathology and Laboratory Medicine, AKUH Laboratories, Karachi, Pakistan	A. Kanji, M. Yameen, A.R. Bukhari, Z. A. Ullah, P.Thielen, J. Ashraf, R. Hasan, Z. Hasan (Funding support NIH, FIC, USA; WHO, Pakistan; HSP, USA)	https://www.gisaid.org/	?	?	2022-07-21	?
hCoV-19/Pakistan/AKU-JUNE-ILL-12/2022	betacoronavirus	EPI_ISL_14018019	?	2022-01-02	Asia	Pakistan			Asia	Pakistan		genome	29788	Human	31	Female	?	BA.1.1	GRA	Department of Pathology and Laboratory Medicine, AKUH Laboratories, Karachi, Pakistan	Department of Pathology and Laboratory Medicine, AKUH Laboratories, Karachi, Pakistan	A. Kanji, M. Yameen, A.R. Bukhari, Z. A. Ullah, P.Thielen, J. Ashraf, R. Hasan, Z. Hasan (Funding support NIH, FIC, USA; WHO, Pakistan; HSP, USA)	https://www.gisaid.org/	?	?	2022-07-21	?
hCoV-19/Pakistan/AKU-JUNE-ILL-13/2022	betacoronavirus	EPI_ISL_14018020	?	2022-01-20	Asia	Pakistan			Asia	Pakistan		genome	29334	Human	40	Female	?	BA.2	GRA	Department of Pathology and Laboratory Medicine, AKUH Laboratories, Karachi, Pakistan	Department of Pathology and Laboratory Medicine, AKUH Laboratories, Karachi, Pakistan	A. Kanji, M. Yameen, A.R. Bukhari, Z. A. Ullah, P.Thielen, J. Ashraf, R. Hasan, Z. Hasan (Funding support NIH, FIC, USA; WHO, Pakistan; HSP, USA)	https://www.gisaid.org/	?	?	2022-07-21	?
hCoV-19/Pakistan/AKU-JUNE-ILL-14/2022	betacoronavirus	EPI_ISL_14018021	?	2022-01-23	Asia	Pakistan			Asia	Pakistan		genome	29814	Human	67	Male	?	BA.2	GRA	Department of Pathology and Laboratory Medicine, AKUH Laboratories, Karachi, Pakistan	Department of Pathology and Laboratory Medicine, AKUH Laboratories, Karachi, Pakistan	A. Kanji, M. Yameen, A.R. Bukhari, Z. A. Ullah, P.Thielen, J. Ashraf, R. Hasan, Z. Hasan (Funding support NIH, FIC, USA; WHO, Pakistan; HSP, USA)	https://www.gisaid.org/	?	?	2022-07-21	?
hCoV-19/Pakistan/AKU-JUNE-ILL-15/2022	betacoronavirus	EPI_ISL_14018022	?	2022-01-30	Asia	Pakistan			Asia	Pakistan		genome	29329	Human	9 months	Male	?	BA.2	GRA	Department of Pathology and Laboratory Medicine, AKUH Laboratories, Karachi, Pakistan	Department of Pathology and Laboratory Medicine, AKUH Laboratories, Karachi, Pakistan	A. Kanji, M. Yameen, A.R. Bukhari, Z. A. Ullah, P.Thielen, J. Ashraf, R. Hasan, Z. Hasan (Funding support NIH, FIC, USA; WHO, Pakistan; HSP, USA)	https://www.gisaid.org/	?	?	2022-07-21	?
hCoV-19/Pakistan/AKU-JUNE-ILL-16/2022	betacoronavirus	EPI_ISL_14018023	?	2022-01-31	Asia	Pakistan			Asia	Pakistan		genome	29485	Human	24	Female	?	BA.2	GRA	Department of Pathology and Laboratory Medicine, AKUH Laboratories, Karachi, Pakistan	Department of Pathology and Laboratory Medicine, AKUH Laboratories, Karachi, Pakistan	A. Kanji, M. Yameen, A.R. Bukhari, Z. A. Ullah, P.Thielen, J. Ashraf, R. Hasan, Z. Hasan (Funding support NIH, FIC, USA; WHO, Pakistan; HSP, USA)	https://www.gisaid.org/	?	?	2022-07-21	?
hCoV-19/Pakistan/AKU-JUNE-ILL-18/2022	betacoronavirus	EPI_ISL_14018025	?	2022-02-16	Asia	Pakistan			Asia	Pakistan		genome	29416	Human	43	Male	?	BA.2	GRA	Department of Pathology and Laboratory Medicine, AKUH Laboratories, Karachi, Pakistan	Department of Pathology and Laboratory Medicine, AKUH Laboratories, Karachi, Pakistan	A. Kanji, M. Yameen, A.R. Bukhari, Z. A. Ullah, P.Thielen, J. Ashraf, R. Hasan, Z. Hasan (Funding support NIH, FIC, USA; WHO, Pakistan; HSP, USA)	https://www.gisaid.org/	?	?	2022-07-21	?
hCoV-19/Pakistan/AKU-JUNE-ILL-20/2022	betacoronavirus	EPI_ISL_14018027	?	2022-01-07	Asia	Pakistan			Asia	Pakistan		genome	29786	Human	23	Male	?	BA.1.1	GRA	Department of Pathology and Laboratory Medicine, AKUH Laboratories, Karachi, Pakistan	Department of Pathology and Laboratory Medicine, AKUH Laboratories, Karachi, Pakistan	A. Kanji, M. Yameen, A.R. Bukhari, Z. A. Ullah, P.Thielen, J. Ashraf, R. Hasan, Z. Hasan (Funding support NIH, FIC, USA; WHO, Pakistan; HSP, USA)	https://www.gisaid.org/	?	?	2022-07-21	?
hCoV-19/Pakistan/AKU-JUNE-ILL-21/2022	betacoronavirus	EPI_ISL_14018028	?	2022-01-05	Asia	Pakistan			Asia	Pakistan		genome	29796	Human	41	Female	?	B.1.1.529	GRA	Department of Pathology and Laboratory Medicine, AKUH Laboratories, Karachi, Pakistan	Department of Pathology and Laboratory Medicine, AKUH Laboratories, Karachi, Pakistan	A. Kanji, M. Yameen, A.R. Bukhari, Z. A. Ullah, P.Thielen, J. Ashraf, R. Hasan, Z. Hasan (Funding support NIH, FIC, USA; WHO, Pakistan; HSP, USA)	https://www.gisaid.org/	?	?	2022-07-21	?
hCoV-19/Pakistan/AKU-JUNE-ILL-22/2022	betacoronavirus	EPI_ISL_14018029	?	2022-01-05	Asia	Pakistan			Asia	Pakistan		genome	29795	Human	69	Male	?	BA.1.1	GRA	Department of Pathology and Laboratory Medicine, AKUH Laboratories, Karachi, Pakistan	Department of Pathology and Laboratory Medicine, AKUH Laboratories, Karachi, Pakistan	A. Kanji, M. Yameen, A.R. Bukhari, Z. A. Ullah, P.Thielen, J. Ashraf, R. Hasan, Z. Hasan (Funding support NIH, FIC, USA; WHO, Pakistan; HSP, USA)	https://www.gisaid.org/	?	?	2022-07-21	?
hCoV-19/Pakistan/AKU-JUNE-ILL-23/2022	betacoronavirus	EPI_ISL_14018030	?	2022-01-05	Asia	Pakistan			Asia	Pakistan		genome	29791	Human	19	Male	?	BA.1.1	GRA	Department of Pathology and Laboratory Medicine, AKUH Laboratories, Karachi, Pakistan	Department of Pathology and Laboratory Medicine, AKUH Laboratories, Karachi, Pakistan	A. Kanji, M. Yameen, A.R. Bukhari, Z. A. Ullah, P.Thielen, J. Ashraf, R. Hasan, Z. Hasan (Funding support NIH, FIC, USA; WHO, Pakistan; HSP, USA)	https://www.gisaid.org/	?	?	2022-07-21	?
hCoV-19/Pakistan/AKU-JUNE-ILL-24/2022	betacoronavirus	EPI_ISL_14018031	?	2022-01-05	Asia	Pakistan			Asia	Pakistan		genome	29783	Human	66	Female	?	BA.1	GRA	Department of Pathology and Laboratory Medicine, AKUH Laboratories, Karachi, Pakistan	Department of Pathology and Laboratory Medicine, AKUH Laboratories, Karachi, Pakistan	A. Kanji, M. Yameen, A.R. Bukhari, Z. A. Ullah, P.Thielen, J. Ashraf, R. Hasan, Z. Hasan (Funding support NIH, FIC, USA; WHO, Pakistan; HSP, USA)	https://www.gisaid.org/	?	?	2022-07-21	?
hCoV-19/Pakistan/AKU-JUNE-ILL-25/2022	betacoronavirus	EPI_ISL_14018032	?	2022-01-05	Asia	Pakistan			Asia	Pakistan		genome	29789	Human	18	Male	?	BA.1	GRA	Department of Pathology and Laboratory Medicine, AKUH Laboratories, Karachi, Pakistan	Department of Pathology and Laboratory Medicine, AKUH Laboratories, Karachi, Pakistan	A. Kanji, M. Yameen, A.R. Bukhari, Z. A. Ullah, P.Thielen, J. Ashraf, R. Hasan, Z. Hasan (Funding support NIH, FIC, USA; WHO, Pakistan; HSP, USA)	https://www.gisaid.org/	?	?	2022-07-21	?
hCoV-19/Pakistan/AKU-JUNE-ILL-26/2022	betacoronavirus	EPI_ISL_14018033	?	2022-01-05	Asia	Pakistan			Asia	Pakistan		genome	29782	Human	18	Female	?	BA.1.1	GRA	Department of Pathology and Laboratory Medicine, AKUH Laboratories, Karachi, Pakistan	Department of Pathology and Laboratory Medicine, AKUH Laboratories, Karachi, Pakistan	A. Kanji, M. Yameen, A.R. Bukhari, Z. A. Ullah, P.Thielen, J. Ashraf, R. Hasan, Z. Hasan (Funding support NIH, FIC, USA; WHO, Pakistan; HSP, USA)	https://www.gisaid.org/	?	?	2022-07-21	?
hCoV-19/Pakistan/AKU-JUNE-ILL-27/2022	betacoronavirus	EPI_ISL_14018034	?	2022-01-05	Asia	Pakistan			Asia	Pakistan		genome	29781	Human	37	Female	?	BA.1.17.2	GRA	Department of Pathology and Laboratory Medicine, AKUH Laboratories, Karachi, Pakistan	Department of Pathology and Laboratory Medicine, AKUH Laboratories, Karachi, Pakistan	A. Kanji, M. Yameen, A.R. Bukhari, Z. A. Ullah, P.Thielen, J. Ashraf, R. Hasan, Z. Hasan (Funding support NIH, FIC, USA; WHO, Pakistan; HSP, USA)	https://www.gisaid.org/	?	?	2022-07-21	?
hCoV-19/Pakistan/AKU-JUNE-ILL-28/2022	betacoronavirus	EPI_ISL_14018035	?	2022-01-05	Asia	Pakistan			Asia	Pakistan		genome	29785	Human	29	Female	?	BA.1	GRA	Department of Pathology and Laboratory Medicine, AKUH Laboratories, Karachi, Pakistan	Department of Pathology and Laboratory Medicine, AKUH Laboratories, Karachi, Pakistan	A. Kanji, M. Yameen, A.R. Bukhari, Z. A. Ullah, P.Thielen, J. Ashraf, R. Hasan, Z. Hasan (Funding support NIH, FIC, USA; WHO, Pakistan; HSP, USA)	https://www.gisaid.org/	?	?	2022-07-21	?
hCoV-19/Pakistan/AKU-JUNE-ILL-29/2022	betacoronavirus	EPI_ISL_14018036	?	2022-01-05	Asia	Pakistan			Asia	Pakistan		genome	29786	Human	35	Male	?	BA.1.1	GRA	Department of Pathology and Laboratory Medicine, AKUH Laboratories, Karachi, Pakistan	Department of Pathology and Laboratory Medicine, AKUH Laboratories, Karachi, Pakistan	A. Kanji, M. Yameen, A.R. Bukhari, Z. A. Ullah, P.Thielen, J. Ashraf, R. Hasan, Z. Hasan (Funding support NIH, FIC, USA; WHO, Pakistan; HSP, USA)	https://www.gisaid.org/	?	?	2022-07-21	?
hCoV-19/Pakistan/AKU-JUNE-ILL-32/2022	betacoronavirus	EPI_ISL_14018037	?	2022-01-04	Asia	Pakistan			Asia	Pakistan		genome	29783	Human	51	Male	?	BA.1	GRA	Department of Pathology and Laboratory Medicine, AKUH Laboratories, Karachi, Pakistan	Department of Pathology and Laboratory Medicine, AKUH Laboratories, Karachi, Pakistan	A. Kanji, M. Yameen, A.R. Bukhari, Z. A. Ullah, P.Thielen, J. Ashraf, R. Hasan, Z. Hasan (Funding support NIH, FIC, USA; WHO, Pakistan; HSP, USA)	https://www.gisaid.org/	?	?	2022-07-21	?
hCoV-19/Pakistan/AKU-JUNE-ILL-33/2022	betacoronavirus	EPI_ISL_14018038	?	2022-01-04	Asia	Pakistan			Asia	Pakistan		genome	29785	Human	24	Male	?	BA.1.17.2	GRA	Department of Pathology and Laboratory Medicine, AKUH Laboratories, Karachi, Pakistan	Department of Pathology and Laboratory Medicine, AKUH Laboratories, Karachi, Pakistan	A. Kanji, M. Yameen, A.R. Bukhari, Z. A. Ullah, P.Thielen, J. Ashraf, R. Hasan, Z. Hasan (Funding support NIH, FIC, USA; WHO, Pakistan; HSP, USA)	https://www.gisaid.org/	?	?	2022-07-21	?
hCoV-19/Pakistan/AKU-JUNE-ILL-34/2022	betacoronavirus	EPI_ISL_14018039	?	2022-01-04	Asia	Pakistan			Asia	Pakistan		genome	29785	Human	30	Male	?	BA.1.1	GRA	Department of Pathology and Laboratory Medicine, AKUH Laboratories, Karachi, Pakistan	Department of Pathology and Laboratory Medicine, AKUH Laboratories, Karachi, Pakistan	A. Kanji, M. Yameen, A.R. Bukhari, Z. A. Ullah, P.Thielen, J. Ashraf, R. Hasan, Z. Hasan (Funding support NIH, FIC, USA; WHO, Pakistan; HSP, USA)	https://www.gisaid.org/	?	?	2022-07-21	?
hCoV-19/Pakistan/AKU-JUNE-ILL-35/2022	betacoronavirus	EPI_ISL_14018040	?	2022-01-22	Asia	Pakistan			Asia	Pakistan		genome	29786	Human	74	Male	?	BA.1.1	GRA	Department of Pathology and Laboratory Medicine, AKUH Laboratories, Karachi, Pakistan	Department of Pathology and Laboratory Medicine, AKUH Laboratories, Karachi, Pakistan	A. Kanji, M. Yameen, A.R. Bukhari, Z. A. Ullah, P.Thielen, J. Ashraf, R. Hasan, Z. Hasan (Funding support NIH, FIC, USA; WHO, Pakistan; HSP, USA)	https://www.gisaid.org/	?	?	2022-07-21	?
hCoV-19/Pakistan/AKU-JUNE-ILL-36/2022	betacoronavirus	EPI_ISL_14018041	?	2022-01-22	Asia	Pakistan			Asia	Pakistan		genome	29782	Human	47	Male	?	BA.1	GRA	Department of Pathology and Laboratory Medicine, AKUH Laboratories, Karachi, Pakistan	Department of Pathology and Laboratory Medicine, AKUH Laboratories, Karachi, Pakistan	A. Kanji, M. Yameen, A.R. Bukhari, Z. A. Ullah, P.Thielen, J. Ashraf, R. Hasan, Z. Hasan (Funding support NIH, FIC, USA; WHO, Pakistan; HSP, USA)	https://www.gisaid.org/	?	?	2022-07-21	?
hCoV-19/Pakistan/AKU-JUNE-ILL-37/2022	betacoronavirus	EPI_ISL_14018042	?	2022-01-22	Asia	Pakistan			Asia	Pakistan		genome	29783	Human	70	Female	?	BA.1.1	GRA	Department of Pathology and Laboratory Medicine, AKUH Laboratories, Karachi, Pakistan	Department of Pathology and Laboratory Medicine, AKUH Laboratories, Karachi, Pakistan	A. Kanji, M. Yameen, A.R. Bukhari, Z. A. Ullah, P.Thielen, J. Ashraf, R. Hasan, Z. Hasan (Funding support NIH, FIC, USA; WHO, Pakistan; HSP, USA)	https://www.gisaid.org/	?	?	2022-07-21	?
hCoV-19/Pakistan/AKU-JUNE-ILL-38/2022	betacoronavirus	EPI_ISL_14018043	?	2022-01-22	Asia	Pakistan			Asia	Pakistan		genome	29782	Human	52	Male	?	BA.1.1	GRA	Department of Pathology and Laboratory Medicine, AKUH Laboratories, Karachi, Pakistan	Department of Pathology and Laboratory Medicine, AKUH Laboratories, Karachi, Pakistan	A. Kanji, M. Yameen, A.R. Bukhari, Z. A. Ullah, P.Thielen, J. Ashraf, R. Hasan, Z. Hasan (Funding support NIH, FIC, USA; WHO, Pakistan; HSP, USA)	https://www.gisaid.org/	?	?	2022-07-21	?
hCoV-19/Pakistan/AKU-JUNE-ILL-39/2022	betacoronavirus	EPI_ISL_14018044	?	2022-01-22	Asia	Pakistan			Asia	Pakistan		genome	29784	Human	27	Female	?	BA.1	GRA	Department of Pathology and Laboratory Medicine, AKUH Laboratories, Karachi, Pakistan	Department of Pathology and Laboratory Medicine, AKUH Laboratories, Karachi, Pakistan	A. Kanji, M. Yameen, A.R. Bukhari, Z. A. Ullah, P.Thielen, J. Ashraf, R. Hasan, Z. Hasan (Funding support NIH, FIC, USA; WHO, Pakistan; HSP, USA)	https://www.gisaid.org/	?	?	2022-07-21	?
hCoV-19/Pakistan/AKU-JUNE-ILL-40/2022	betacoronavirus	EPI_ISL_14018045	?	2022-01-22	Asia	Pakistan			Asia	Pakistan		genome	29782	Human	54	Female	?	BA.1	GRA	Department of Pathology and Laboratory Medicine, AKUH Laboratories, Karachi, Pakistan	Department of Pathology and Laboratory Medicine, AKUH Laboratories, Karachi, Pakistan	A. Kanji, M. Yameen, A.R. Bukhari, Z. A. Ullah, P.Thielen, J. Ashraf, R. Hasan, Z. Hasan (Funding support NIH, FIC, USA; WHO, Pakistan; HSP, USA)	https://www.gisaid.org/	?	?	2022-07-21	?
hCoV-19/Pakistan/AKU-JUNE-ILL-41/2022	betacoronavirus	EPI_ISL_14018046	?	2022-01-27	Asia	Pakistan			Asia	Pakistan		genome	29792	Human	70	Female	?	BA.1.1	GRA	Department of Pathology and Laboratory Medicine, AKUH Laboratories, Karachi, Pakistan	Department of Pathology and Laboratory Medicine, AKUH Laboratories, Karachi, Pakistan	A. Kanji, M. Yameen, A.R. Bukhari, Z. A. Ullah, P.Thielen, J. Ashraf, R. Hasan, Z. Hasan (Funding support NIH, FIC, USA; WHO, Pakistan; HSP, USA)	https://www.gisaid.org/	?	?	2022-07-21	?
hCoV-19/Pakistan/AKU-JUNE-ILL-42/2022	betacoronavirus	EPI_ISL_14018047	?	2022-01-27	Asia	Pakistan			Asia	Pakistan		genome	29783	Human	74	Male	?	BA.1.1	GRA	Department of Pathology and Laboratory Medicine, AKUH Laboratories, Karachi, Pakistan	Department of Pathology and Laboratory Medicine, AKUH Laboratories, Karachi, Pakistan	A. Kanji, M. Yameen, A.R. Bukhari, Z. A. Ullah, P.Thielen, J. Ashraf, R. Hasan, Z. Hasan (Funding support NIH, FIC, USA; WHO, Pakistan; HSP, USA)	https://www.gisaid.org/	?	?	2022-07-21	?
hCoV-19/Pakistan/AKU-JUNE-ILL-43/2022	betacoronavirus	EPI_ISL_14018048	?	2022-02-01	Asia	Pakistan			Asia	Pakistan		genome	29788	Human	52	Male	?	BA.1.1	GRA	Department of Pathology and Laboratory Medicine, AKUH Laboratories, Karachi, Pakistan	Department of Pathology and Laboratory Medicine, AKUH Laboratories, Karachi, Pakistan	A. Kanji, M. Yameen, A.R. Bukhari, Z. A. Ullah, P.Thielen, J. Ashraf, R. Hasan, Z. Hasan (Funding support NIH, FIC, USA; WHO, Pakistan; HSP, USA)	https://www.gisaid.org/	?	?	2022-07-21	?
hCoV-19/Pakistan/AKU-JUNE-ILL-44/2022	betacoronavirus	EPI_ISL_14018049	?	2022-02-08	Asia	Pakistan			Asia	Pakistan		genome	29784	Human	34	Male	?	BA.1.15	GRA	Department of Pathology and Laboratory Medicine, AKUH Laboratories, Karachi, Pakistan	Department of Pathology and Laboratory Medicine, AKUH Laboratories, Karachi, Pakistan	A. Kanji, M. Yameen, A.R. Bukhari, Z. A. Ullah, P.Thielen, J. Ashraf, R. Hasan, Z. Hasan (Funding support NIH, FIC, USA; WHO, Pakistan; HSP, USA)	https://www.gisaid.org/	?	?	2022-07-21	?
hCoV-19/Pakistan/AKU-JUNE-ILL-46/2022	betacoronavirus	EPI_ISL_14018050	?	2022-01-14	Asia	Pakistan			Asia	Pakistan		genome	29779	Human	24	Male	?	BA.1.1	GRA	Department of Pathology and Laboratory Medicine, AKUH Laboratories, Karachi, Pakistan	Department of Pathology and Laboratory Medicine, AKUH Laboratories, Karachi, Pakistan	A. Kanji, M. Yameen, A.R. Bukhari, Z. A. Ullah, P.Thielen, J. Ashraf, R. Hasan, Z. Hasan (Funding support NIH, FIC, USA; WHO, Pakistan; HSP, USA)	https://www.gisaid.org/	?	?	2022-07-21	?
hCoV-19/Pakistan/AKU-JUNE-ILL-47/2022	betacoronavirus	EPI_ISL_14018051	?	2022-01-20	Asia	Pakistan			Asia	Pakistan		genome	29797	Human	29	Female	?	BA.1.17.2	GRA	Department of Pathology and Laboratory Medicine, AKUH Laboratories, Karachi, Pakistan	Department of Pathology and Laboratory Medicine, AKUH Laboratories, Karachi, Pakistan	A. Kanji, M. Yameen, A.R. Bukhari, Z. A. Ullah, P.Thielen, J. Ashraf, R. Hasan, Z. Hasan (Funding support NIH, FIC, USA; WHO, Pakistan; HSP, USA)	https://www.gisaid.org/	?	?	2022-07-21	?
hCoV-19/Pakistan/AKU-JUNE-ILL-48/2022	betacoronavirus	EPI_ISL_14018052	?	2022-01-20	Asia	Pakistan			Asia	Pakistan		genome	29785	Human	40	Female	?	BA.1.1	GRA	Department of Pathology and Laboratory Medicine, AKUH Laboratories, Karachi, Pakistan	Department of Pathology and Laboratory Medicine, AKUH Laboratories, Karachi, Pakistan	A. Kanji, M. Yameen, A.R. Bukhari, Z. A. Ullah, P.Thielen, J. Ashraf, R. Hasan, Z. Hasan (Funding support NIH, FIC, USA; WHO, Pakistan; HSP, USA)	https://www.gisaid.org/	?	?	2022-07-21	?
hCoV-19/Pakistan/AKU-JUNE-ILL-49/2022	betacoronavirus	EPI_ISL_14018053	?	2022-01-20	Asia	Pakistan			Asia	Pakistan		genome	29785	Human	48	Male	?	BA.1.15	GRA	Department of Pathology and Laboratory Medicine, AKUH Laboratories, Karachi, Pakistan	Department of Pathology and Laboratory Medicine, AKUH Laboratories, Karachi, Pakistan	A. Kanji, M. Yameen, A.R. Bukhari, Z. A. Ullah, P.Thielen, J. Ashraf, R. Hasan, Z. Hasan (Funding support NIH, FIC, USA; WHO, Pakistan; HSP, USA)	https://www.gisaid.org/	?	?	2022-07-21	?
hCoV-19/Pakistan/AKU-JUNE-ILL-53/2022	betacoronavirus	EPI_ISL_14018054	?	2022-01-23	Asia	Pakistan			Asia	Pakistan		genome	29788	Human	55	Male	?	BA.1.1	GRA	Department of Pathology and Laboratory Medicine, AKUH Laboratories, Karachi, Pakistan	Department of Pathology and Laboratory Medicine, AKUH Laboratories, Karachi, Pakistan	A. Kanji, M. Yameen, A.R. Bukhari, Z. A. Ullah, P.Thielen, J. Ashraf, R. Hasan, Z. Hasan (Funding support NIH, FIC, USA; WHO, Pakistan; HSP, USA)	https://www.gisaid.org/	?	?	2022-07-21	?
hCoV-19/Pakistan/AKU-JUNE-ILL-54/2022	betacoronavirus	EPI_ISL_14018055	?	2022-01-23	Asia	Pakistan			Asia	Pakistan		genome	29825	Human	6 months	Male	?	BA.1.1	GRA	Department of Pathology and Laboratory Medicine, AKUH Laboratories, Karachi, Pakistan	Department of Pathology and Laboratory Medicine, AKUH Laboratories, Karachi, Pakistan	A. Kanji, M. Yameen, A.R. Bukhari, Z. A. Ullah, P.Thielen, J. Ashraf, R. Hasan, Z. Hasan (Funding support NIH, FIC, USA; WHO, Pakistan; HSP, USA)	https://www.gisaid.org/	?	?	2022-07-21	?
hCoV-19/Pakistan/AKU-JUNE-ILL-57/2022	betacoronavirus	EPI_ISL_14018056	?	2022-01-24	Asia	Pakistan			Asia	Pakistan		genome	29787	Human	57	Female	?	BA.1.17.2	GRA	Department of Pathology and Laboratory Medicine, AKUH Laboratories, Karachi, Pakistan	Department of Pathology and Laboratory Medicine, AKUH Laboratories, Karachi, Pakistan	A. Kanji, M. Yameen, A.R. Bukhari, Z. A. Ullah, P.Thielen, J. Ashraf, R. Hasan, Z. Hasan (Funding support NIH, FIC, USA; WHO, Pakistan; HSP, USA)	https://www.gisaid.org/	?	?	2022-07-21	?
hCoV-19/Pakistan/AKU-JUNE-ILL-58/2022	betacoronavirus	EPI_ISL_14018057	?	2022-01-24	Asia	Pakistan			Asia	Pakistan		genome	29797	Human	48	Male	?	BA.1.1	GRA	Department of Pathology and Laboratory Medicine, AKUH Laboratories, Karachi, Pakistan	Department of Pathology and Laboratory Medicine, AKUH Laboratories, Karachi, Pakistan	A. Kanji, M. Yameen, A.R. Bukhari, Z. A. Ullah, P.Thielen, J. Ashraf, R. Hasan, Z. Hasan (Funding support NIH, FIC, USA; WHO, Pakistan; HSP, USA)	https://www.gisaid.org/	?	?	2022-07-21	?
hCoV-19/Pakistan/AKU-JUNE-ILL-59/2022	betacoronavirus	EPI_ISL_14018058	?	2022-01-24	Asia	Pakistan			Asia	Pakistan		genome	29805	Human	25	Female	?	BA.1	GRA	Department of Pathology and Laboratory Medicine, AKUH Laboratories, Karachi, Pakistan	Department of Pathology and Laboratory Medicine, AKUH Laboratories, Karachi, Pakistan	A. Kanji, M. Yameen, A.R. Bukhari, Z. A. Ullah, P.Thielen, J. Ashraf, R. Hasan, Z. Hasan (Funding support NIH, FIC, USA; WHO, Pakistan; HSP, USA)	https://www.gisaid.org/	?	?	2022-07-21	?
hCoV-19/Pakistan/AKU-JUNE-ILL-60/2022	betacoronavirus	EPI_ISL_14018059	?	2022-01-24	Asia	Pakistan			Asia	Pakistan		genome	29497	Human	9	Male	?	BA.1.1	GRA	Department of Pathology and Laboratory Medicine, AKUH Laboratories, Karachi, Pakistan	Department of Pathology and Laboratory Medicine, AKUH Laboratories, Karachi, Pakistan	A. Kanji, M. Yameen, A.R. Bukhari, Z. A. Ullah, P.Thielen, J. Ashraf, R. Hasan, Z. Hasan (Funding support NIH, FIC, USA; WHO, Pakistan; HSP, USA)	https://www.gisaid.org/	?	?	2022-07-21	?
hCoV-19/Pakistan/AKU-JUNE-ILL-61/2022	betacoronavirus	EPI_ISL_14018060	?	2022-01-25	Asia	Pakistan			Asia	Pakistan		genome	29782	Human	52	Male	?	BA.1.1	GRA	Department of Pathology and Laboratory Medicine, AKUH Laboratories, Karachi, Pakistan	Department of Pathology and Laboratory Medicine, AKUH Laboratories, Karachi, Pakistan	A. Kanji, M. Yameen, A.R. Bukhari, Z. A. Ullah, P.Thielen, J. Ashraf, R. Hasan, Z. Hasan (Funding support NIH, FIC, USA; WHO, Pakistan; HSP, USA)	https://www.gisaid.org/	?	?	2022-07-21	?
hCoV-19/Pakistan/AKU-JUNE-ILL-62/2022	betacoronavirus	EPI_ISL_14018061	?	2022-01-25	Asia	Pakistan			Asia	Pakistan		genome	29776	Human	37	Female	?	BA.1.1	GRA	Department of Pathology and Laboratory Medicine, AKUH Laboratories, Karachi, Pakistan	Department of Pathology and Laboratory Medicine, AKUH Laboratories, Karachi, Pakistan	A. Kanji, M. Yameen, A.R. Bukhari, Z. A. Ullah, P.Thielen, J. Ashraf, R. Hasan, Z. Hasan (Funding support NIH, FIC, USA; WHO, Pakistan; HSP, USA)	https://www.gisaid.org/	?	?	2022-07-21	?
hCoV-19/Pakistan/AKU-JUNE-ILL-63/2022	betacoronavirus	EPI_ISL_14018062	?	2022-01-26	Asia	Pakistan			Asia	Pakistan		genome	29788	Human	78	Male	?	BA.1.1	GRA	Department of Pathology and Laboratory Medicine, AKUH Laboratories, Karachi, Pakistan	Department of Pathology and Laboratory Medicine, AKUH Laboratories, Karachi, Pakistan	A. Kanji, M. Yameen, A.R. Bukhari, Z. A. Ullah, P.Thielen, J. Ashraf, R. Hasan, Z. Hasan (Funding support NIH, FIC, USA; WHO, Pakistan; HSP, USA)	https://www.gisaid.org/	?	?	2022-07-21	?
hCoV-19/Pakistan/AKU-JUNE-ILL-64/2022	betacoronavirus	EPI_ISL_14018063	?	2022-01-27	Asia	Pakistan			Asia	Pakistan		genome	29787	Human	26	Female	?	BA.1	GRA	Department of Pathology and Laboratory Medicine, AKUH Laboratories, Karachi, Pakistan	Department of Pathology and Laboratory Medicine, AKUH Laboratories, Karachi, Pakistan	A. Kanji, M. Yameen, A.R. Bukhari, Z. A. Ullah, P.Thielen, J. Ashraf, R. Hasan, Z. Hasan (Funding support NIH, FIC, USA; WHO, Pakistan; HSP, USA)	https://www.gisaid.org/	?	?	2022-07-21	?
hCoV-19/Pakistan/AKU-JUNE-ILL-66/2022	betacoronavirus	EPI_ISL_14018064	?	2022-01-28	Asia	Pakistan			Asia	Pakistan		genome	29791	Human	88	Female	?	BA.1.1	GRA	Department of Pathology and Laboratory Medicine, AKUH Laboratories, Karachi, Pakistan	Department of Pathology and Laboratory Medicine, AKUH Laboratories, Karachi, Pakistan	A. Kanji, M. Yameen, A.R. Bukhari, Z. A. Ullah, P.Thielen, J. Ashraf, R. Hasan, Z. Hasan (Funding support NIH, FIC, USA; WHO, Pakistan; HSP, USA)	https://www.gisaid.org/	?	?	2022-07-21	?
hCoV-19/Pakistan/AKU-JUNE-ILL-67/2022	betacoronavirus	EPI_ISL_14018065	?	2022-01-28	Asia	Pakistan			Asia	Pakistan		genome	29781	Human	70	Female	?	BA.1.1	GRA	Department of Pathology and Laboratory Medicine, AKUH Laboratories, Karachi, Pakistan	Department of Pathology and Laboratory Medicine, AKUH Laboratories, Karachi, Pakistan	A. Kanji, M. Yameen, A.R. Bukhari, Z. A. Ullah, P.Thielen, J. Ashraf, R. Hasan, Z. Hasan (Funding support NIH, FIC, USA; WHO, Pakistan; HSP, USA)	https://www.gisaid.org/	?	?	2022-07-21	?
hCoV-19/Pakistan/AKU-JUNE-ILL-68/2022	betacoronavirus	EPI_ISL_14018066	?	2022-01-29	Asia	Pakistan			Asia	Pakistan		genome	29783	Human	75	Male	?	BA.1.1.7	GRA	Department of Pathology and Laboratory Medicine, AKUH Laboratories, Karachi, Pakistan	Department of Pathology and Laboratory Medicine, AKUH Laboratories, Karachi, Pakistan	A. Kanji, M. Yameen, A.R. Bukhari, Z. A. Ullah, P.Thielen, J. Ashraf, R. Hasan, Z. Hasan (Funding support NIH, FIC, USA; WHO, Pakistan; HSP, USA)	https://www.gisaid.org/	?	?	2022-07-21	?
hCoV-19/Pakistan/AKU-JUNE-ILL-69/2022	betacoronavirus	EPI_ISL_14018067	?	2022-01-31	Asia	Pakistan			Asia	Pakistan		genome	29784	Human	31	Female	?	BA.1.1	GRA	Department of Pathology and Laboratory Medicine, AKUH Laboratories, Karachi, Pakistan	Department of Pathology and Laboratory Medicine, AKUH Laboratories, Karachi, Pakistan	A. Kanji, M. Yameen, A.R. Bukhari, Z. A. Ullah, P.Thielen, J. Ashraf, R. Hasan, Z. Hasan (Funding support NIH, FIC, USA; WHO, Pakistan; HSP, USA)	https://www.gisaid.org/	?	?	2022-07-21	?
hCoV-19/Pakistan/AKU-JUNE-ILL-70/2022	betacoronavirus	EPI_ISL_14018068	?	2022-02-01	Asia	Pakistan			Asia	Pakistan		genome	29819	Human	72	Male	?	BA.1.1	GRA	Department of Pathology and Laboratory Medicine, AKUH Laboratories, Karachi, Pakistan	Department of Pathology and Laboratory Medicine, AKUH Laboratories, Karachi, Pakistan	A. Kanji, M. Yameen, A.R. Bukhari, Z. A. Ullah, P.Thielen, J. Ashraf, R. Hasan, Z. Hasan (Funding support NIH, FIC, USA; WHO, Pakistan; HSP, USA)	https://www.gisaid.org/	?	?	2022-07-21	?
hCoV-19/Pakistan/AKU-JUNE-ILL-71/2022	betacoronavirus	EPI_ISL_14018069	?	2022-02-03	Asia	Pakistan			Asia	Pakistan		genome	29785	Human	51	Male	?	BA.1.1	GRA	Department of Pathology and Laboratory Medicine, AKUH Laboratories, Karachi, Pakistan	Department of Pathology and Laboratory Medicine, AKUH Laboratories, Karachi, Pakistan	A. Kanji, M. Yameen, A.R. Bukhari, Z. A. Ullah, P.Thielen, J. Ashraf, R. Hasan, Z. Hasan (Funding support NIH, FIC, USA; WHO, Pakistan; HSP, USA)	https://www.gisaid.org/	?	?	2022-07-21	?
hCoV-19/Pakistan/AKU-JUNE-ILL-72/2022	betacoronavirus	EPI_ISL_14018070	?	2022-02-05	Asia	Pakistan			Asia	Pakistan		genome	29781	Human	24	Male	?	BA.1.1	GRA	Department of Pathology and Laboratory Medicine, AKUH Laboratories, Karachi, Pakistan	Department of Pathology and Laboratory Medicine, AKUH Laboratories, Karachi, Pakistan	A. Kanji, M. Yameen, A.R. Bukhari, Z. A. Ullah, P.Thielen, J. Ashraf, R. Hasan, Z. Hasan (Funding support NIH, FIC, USA; WHO, Pakistan; HSP, USA)	https://www.gisaid.org/	?	?	2022-07-21	?
hCoV-19/Pakistan/AKU-JUNE-ILL-73/2022	betacoronavirus	EPI_ISL_14018071	?	2022-02-06	Asia	Pakistan			Asia	Pakistan		genome	29781	Human	73	Female	?	BA.1.1	GRA	Department of Pathology and Laboratory Medicine, AKUH Laboratories, Karachi, Pakistan	Department of Pathology and Laboratory Medicine, AKUH Laboratories, Karachi, Pakistan	A. Kanji, M. Yameen, A.R. Bukhari, Z. A. Ullah, P.Thielen, J. Ashraf, R. Hasan, Z. Hasan (Funding support NIH, FIC, USA; WHO, Pakistan; HSP, USA)	https://www.gisaid.org/	?	?	2022-07-21	?
hCoV-19/Pakistan/AKU-JUNE-ILL-74/2022	betacoronavirus	EPI_ISL_14018072	?	2022-02-06	Asia	Pakistan			Asia	Pakistan		genome	29791	Human	45	Male	?	BA.1	GRA	Department of Pathology and Laboratory Medicine, AKUH Laboratories, Karachi, Pakistan	Department of Pathology and Laboratory Medicine, AKUH Laboratories, Karachi, Pakistan	A. Kanji, M. Yameen, A.R. Bukhari, Z. A. Ullah, P.Thielen, J. Ashraf, R. Hasan, Z. Hasan (Funding support NIH, FIC, USA; WHO, Pakistan; HSP, USA)	https://www.gisaid.org/	?	?	2022-07-21	?
hCoV-19/Pakistan/AKU-JUNE-ILL-75/2022	betacoronavirus	EPI_ISL_14018073	?	2022-02-12	Asia	Pakistan			Asia	Pakistan		genome	29781	Human	84	Female	?	BA.1.1	GRA	Department of Pathology and Laboratory Medicine, AKUH Laboratories, Karachi, Pakistan	Department of Pathology and Laboratory Medicine, AKUH Laboratories, Karachi, Pakistan	A. Kanji, M. Yameen, A.R. Bukhari, Z. A. Ullah, P.Thielen, J. Ashraf, R. Hasan, Z. Hasan (Funding support NIH, FIC, USA; WHO, Pakistan; HSP, USA)	https://www.gisaid.org/	?	?	2022-07-21	?
hCoV-19/Pakistan/AKU-JUNE-ILL-76/2022	betacoronavirus	EPI_ISL_14018074	?	2022-01-22	Asia	Pakistan			Asia	Pakistan		genome	29792	Human	8	Female	?	BA.1	GRA	Department of Pathology and Laboratory Medicine, AKUH Laboratories, Karachi, Pakistan	Department of Pathology and Laboratory Medicine, AKUH Laboratories, Karachi, Pakistan	A. Kanji, M. Yameen, A.R. Bukhari, Z. A. Ullah, P.Thielen, J. Ashraf, R. Hasan, Z. Hasan (Funding support NIH, FIC, USA; WHO, Pakistan; HSP, USA)	https://www.gisaid.org/	?	?	2022-07-21	?
hCoV-19/Pakistan/AKU-JUNE-ILL-77/2022	betacoronavirus	EPI_ISL_14018075	?	2022-02-08	Asia	Pakistan			Asia	Pakistan		genome	29786	Human	17	Male	?	BA.1.1	GRA	Department of Pathology and Laboratory Medicine, AKUH Laboratories, Karachi, Pakistan	Department of Pathology and Laboratory Medicine, AKUH Laboratories, Karachi, Pakistan	A. Kanji, M. Yameen, A.R. Bukhari, Z. A. Ullah, P.Thielen, J. Ashraf, R. Hasan, Z. Hasan (Funding support NIH, FIC, USA; WHO, Pakistan; HSP, USA)	https://www.gisaid.org/	?	?	2022-07-21	?
hCoV-19/Pakistan/AKU-JUNE-ILL-78/2022	betacoronavirus	EPI_ISL_14018076	?	2022-01-31	Asia	Pakistan			Asia	Pakistan		genome	29783	Human	1	Male	?	BA.1.1	GRA	Department of Pathology and Laboratory Medicine, AKUH Laboratories, Karachi, Pakistan	Department of Pathology and Laboratory Medicine, AKUH Laboratories, Karachi, Pakistan	A. Kanji, M. Yameen, A.R. Bukhari, Z. A. Ullah, P.Thielen, J. Ashraf, R. Hasan, Z. Hasan (Funding support NIH, FIC, USA; WHO, Pakistan; HSP, USA)	https://www.gisaid.org/	?	?	2022-07-21	?
hCoV-19/Pakistan/PB-PPHRL-PACP-138/2022	betacoronavirus	EPI_ISL_14846541	?	2022-04-23	Asia	Pakistan	Punjab	Lahore	Asia	Pakistan	Punjab	genome	29117	Human	40	Male	?	BA.2	GRA	Provincial Public Health Reference Lab, Punjab AIDS Control Program, Lahore	Provincial Public Health Reference Lab, Punjab AIDS Control Program, Lahore	Hasnain Javed, Abida Bano, Fuzail Ahmad	https://www.gisaid.org/	?	?	2022-09-07	?
hCoV-19/Pakistan/PB-PPHRL-PACP-145/2022	betacoronavirus	EPI_ISL_14854168	?	2022-04-23	Asia	Pakistan	Punjab	Lahore	Asia	Pakistan	Punjab	genome	16014	Human	40	Male	?	BA.1.1	G	Provincial Public Health Reference Lab, Punjab AIDS Control Program, Lahore	Provincial Public Health Reference Lab, Punjab AIDS Control Program, Lahore	Hasnain Javed, Abida Bano, Fuzail Ahmad	https://www.gisaid.org/	?	?	2022-09-08	?
hCoV-19/Pakistan/PB-PPHRL-PACP-147/2022	betacoronavirus	EPI_ISL_14854454	?	2022-04-12	Asia	Pakistan	Punjab	Lahore	Asia	Pakistan	Punjab	genome	29690	Human	12	Male	?	BA.2	GRA	Provincial Public Health Reference Lab, Punjab AIDS Control Program, Lahore	Provincial Public Health Reference Lab, Punjab AIDS Control Program, Lahore	Hasnain Javed, Abida Bano, Fuzail Ahmad	https://www.gisaid.org/	?	?	2022-09-08	?
hCoV-19/Pakistan/PB-PPHRL-PACP-149/2022	betacoronavirus	EPI_ISL_14854827	?	2022-01-29	Asia	Pakistan	Punjab	Lahore	Asia	Pakistan	Punjab	genome	29704	Human	30	Male	?	BA.2	GRA	Provincial Public Health Reference Lab, Punjab AIDS Control Program, Lahore	Provincial Public Health Reference Lab, Punjab AIDS Control Program, Lahore	Hasnain Javed, Abida Bano, Fuzail Ahmad	https://www.gisaid.org/	?	?	2022-09-08	?
hCoV-19/Pakistan/PB-PPHRL-PACP-150/2022	betacoronavirus	EPI_ISL_14855050	?	2022-01-29	Asia	Pakistan	Punjab	Lahore	Asia	Pakistan	Punjab	genome	29662	Human	35	Male	?	BA.2	GRA	Provincial Public Health Reference Lab, Punjab AIDS Control Program, Lahore	Provincial Public Health Reference Lab, Punjab AIDS Control Program, Lahore	Hasnain Javed, Abida Bano, Fuzail Ahmad	https://www.gisaid.org/	?	?	2022-09-08	?
hCoV-19/Pakistan/PB-PPHRL-PACP-151/2022	betacoronavirus	EPI_ISL_14855051	?	2022-02-02	Asia	Pakistan	Punjab	Lahore	Asia	Pakistan	Punjab	genome	29730	Human	55	Male	?	BA.2	GRA	Provincial Public Health Reference Lab, Punjab AIDS Control Program, Lahore	Provincial Public Health Reference Lab, Punjab AIDS Control Program, Lahore	Hasnain Javed, Abida Bano, Fuzail Ahmad	https://www.gisaid.org/	?	?	2022-09-08	?
hCoV-19/Pakistan/PB-PPHRL-PACP-152/2022	betacoronavirus	EPI_ISL_14855052	?	2022-01-31	Asia	Pakistan	Punjab	Lahore	Asia	Pakistan	Punjab	genome	29757	Human	78	Male	?	BA.2	GRA	Provincial Public Health Reference Lab, Punjab AIDS Control Program, Lahore	Provincial Public Health Reference Lab, Punjab AIDS Control Program, Lahore	Hasnain Javed, Abida Bano, Fuzail Ahmad	https://www.gisaid.org/	?	?	2022-09-08	?
hCoV-19/Pakistan/PB-PPHRL-PACP-153/2022	betacoronavirus	EPI_ISL_14855053	?	2022-01-31	Asia	Pakistan	Punjab	Lahore	Asia	Pakistan	Punjab	genome	28676	Human	30	Male	?	BA.1.1	GRA	Provincial Public Health Reference Lab, Punjab AIDS Control Program, Lahore	Provincial Public Health Reference Lab, Punjab AIDS Control Program, Lahore	Hasnain Javed, Abida Bano, Fuzail Ahmad	https://www.gisaid.org/	?	?	2022-09-08	?
hCoV-19/Pakistan/PB-PPHRL-PACP-154/2022	betacoronavirus	EPI_ISL_14855054	?	2022-02-02	Asia	Pakistan	Punjab	Lahore	Asia	Pakistan	Punjab	genome	29728	Human	24	Male	?	BA.2	GRA	Provincial Public Health Reference Lab, Punjab AIDS Control Program, Lahore	Provincial Public Health Reference Lab, Punjab AIDS Control Program, Lahore	Hasnain Javed, Abida Bano, Fuzail Ahmad	https://www.gisaid.org/	?	?	2022-09-08	?
hCoV-19/Pakistan/PB-PPHRL-PACP-155/2022	betacoronavirus	EPI_ISL_14856054	?	2022-01-29	Asia	Pakistan	Punjab	Lahore	Asia	Pakistan	Punjab	genome	29722	Human	37	Male	?	BA.2	GRA	Provincial Public Health Reference Lab, Punjab AIDS Control Program, Lahore	Provincial Public Health Reference Lab, Punjab AIDS Control Program, Lahore	Hasnain Javed, Abida Bano, Fuzail Ahmad	https://www.gisaid.org/	?	?	2022-09-08	?
hCoV-19/Pakistan/PB-PPHRL-PACP-156/2022	betacoronavirus	EPI_ISL_14856055	?	2022-04-23	Asia	Pakistan	Punjab	Lahore	Asia	Pakistan	Punjab	genome	27350	Human	6	Male	?	BA.1	GRA	Provincial Public Health Reference Lab, Punjab AIDS Control Program, Lahore	Provincial Public Health Reference Lab, Punjab AIDS Control Program, Lahore	Hasnain Javed, Abida Bano, Fuzail Ahmad	https://www.gisaid.org/	?	?	2022-09-08	?
hCoV-19/Pakistan/NIH-B89-S1/2022	betacoronavirus	EPI_ISL_15111837	?	2022-01-17	Asia	Pakistan	Balochistan		Asia	Pakistan	Balochistan	genome	29792	Human	40	Male	?	BA.1	GRA	Department of Virology, National Institute of Health, Islamabad, Pakistan	Department of Virology, National Institute of Health, Islamabad, Pakistan	Massab Umair, Aamer Ikram, Muhammad Salman, Zaira Rehman, Muhammad Ammar, Syed Adnan Haider, and Afreenish Amir	https://www.gisaid.org/	?	?	2022-09-26	?
hCoV-19/Pakistan/NIH-B89-S2/2022	betacoronavirus	EPI_ISL_15111838	?	2022-01-17	Asia	Pakistan	Balochistan		Asia	Pakistan	Balochistan	genome	29788	Human	17	Female	?	BA.1.1	GRA	Department of Virology, National Institute of Health, Islamabad, Pakistan	Department of Virology, National Institute of Health, Islamabad, Pakistan	Massab Umair, Aamer Ikram, Muhammad Salman, Zaira Rehman, Muhammad Ammar, Syed Adnan Haider, and Afreenish Amir	https://www.gisaid.org/	?	?	2022-09-26	?
hCoV-19/Pakistan/NIH-B89-S3/2022	betacoronavirus	EPI_ISL_15111839	?	2022-01-26	Asia	Pakistan	Balochistan		Asia	Pakistan	Balochistan	genome	29749	Human	21	Male	?	BA.1	GRA	Department of Virology, National Institute of Health, Islamabad, Pakistan	Department of Virology, National Institute of Health, Islamabad, Pakistan	Massab Umair, Aamer Ikram, Muhammad Salman, Zaira Rehman, Muhammad Ammar, Syed Adnan Haider, and Afreenish Amir	https://www.gisaid.org/	?	?	2022-09-26	?
hCoV-19/Pakistan/NIH-B89-S4/2022	betacoronavirus	EPI_ISL_15111840	?	2022-01-27	Asia	Pakistan	Balochistan		Asia	Pakistan	Balochistan	genome	29779	Human	54	Male	?	BA.1.1	GRA	Department of Virology, National Institute of Health, Islamabad, Pakistan	Department of Virology, National Institute of Health, Islamabad, Pakistan	Massab Umair, Aamer Ikram, Muhammad Salman, Zaira Rehman, Muhammad Ammar, Syed Adnan Haider, and Afreenish Amir	https://www.gisaid.org/	?	?	2022-09-26	?
hCoV-19/Pakistan/NIH-B89-S5/2022	betacoronavirus	EPI_ISL_15111841	?	2022-01-17	Asia	Pakistan	Balochistan		Asia	Pakistan	Balochistan	genome	29796	Human	40	Male	?	BA.1	GRA	Department of Virology, National Institute of Health, Islamabad, Pakistan	Department of Virology, National Institute of Health, Islamabad, Pakistan	Massab Umair, Aamer Ikram, Muhammad Salman, Zaira Rehman, Muhammad Ammar, Syed Adnan Haider, and Afreenish Amir	https://www.gisaid.org/	?	?	2022-09-26	?
hCoV-19/Pakistan/NIH-B89-S6/2022	betacoronavirus	EPI_ISL_15111842	?	2022-01-27	Asia	Pakistan	Balochistan		Asia	Pakistan	Balochistan	genome	29783	Human	42	Male	?	BA.1	GRA	Department of Virology, National Institute of Health, Islamabad, Pakistan	Department of Virology, National Institute of Health, Islamabad, Pakistan	Massab Umair, Aamer Ikram, Muhammad Salman, Zaira Rehman, Muhammad Ammar, Syed Adnan Haider, and Afreenish Amir	https://www.gisaid.org/	?	?	2022-09-26	?
hCoV-19/Pakistan/NIH-B89-S7/2022	betacoronavirus	EPI_ISL_15111843	?	2022-01-27	Asia	Pakistan	Balochistan		Asia	Pakistan	Balochistan	genome	29806	Human	22	Male	?	BA.1.18	GRA	Department of Virology, National Institute of Health, Islamabad, Pakistan	Department of Virology, National Institute of Health, Islamabad, Pakistan	Massab Umair, Aamer Ikram, Muhammad Salman, Zaira Rehman, Muhammad Ammar, Syed Adnan Haider, and Afreenish Amir	https://www.gisaid.org/	?	?	2022-09-26	?
hCoV-19/Pakistan/NIH-B89-S8/2022	betacoronavirus	EPI_ISL_15111844	?	2022-01-22	Asia	Pakistan	Balochistan		Asia	Pakistan	Balochistan	genome	29742	Human	30	Male	?	BA.1	GRA	Department of Virology, National Institute of Health, Islamabad, Pakistan	Department of Virology, National Institute of Health, Islamabad, Pakistan	Massab Umair, Aamer Ikram, Muhammad Salman, Zaira Rehman, Muhammad Ammar, Syed Adnan Haider, and Afreenish Amir	https://www.gisaid.org/	?	?	2022-09-26	?
hCoV-19/Pakistan/NIH-B89-S9/2022	betacoronavirus	EPI_ISL_15111845	?	2022-01-24	Asia	Pakistan	Balochistan		Asia	Pakistan	Balochistan	genome	29776	Human	44	Male	?	BA.1.18	GRA	Department of Virology, National Institute of Health, Islamabad, Pakistan	Department of Virology, National Institute of Health, Islamabad, Pakistan	Massab Umair, Aamer Ikram, Muhammad Salman, Zaira Rehman, Muhammad Ammar, Syed Adnan Haider, and Afreenish Amir	https://www.gisaid.org/	?	?	2022-09-26	?
hCoV-19/Pakistan/NIH-B89-S10/2022	betacoronavirus	EPI_ISL_15111846	?	2022-02-08	Asia	Pakistan	Balochistan		Asia	Pakistan	Balochistan	genome	29812	Human	12	Female	?	BA.1	GRA	Department of Virology, National Institute of Health, Islamabad, Pakistan	Department of Virology, National Institute of Health, Islamabad, Pakistan	Massab Umair, Aamer Ikram, Muhammad Salman, Zaira Rehman, Muhammad Ammar, Syed Adnan Haider, and Afreenish Amir	https://www.gisaid.org/	?	?	2022-09-26	?
hCoV-19/Pakistan/NIH-B89-S11/2022	betacoronavirus	EPI_ISL_15111847	?	2022-01-28	Asia	Pakistan	Balochistan		Asia	Pakistan	Balochistan	genome	29802	Human	39	Male	?	BA.1.1	GRA	Department of Virology, National Institute of Health, Islamabad, Pakistan	Department of Virology, National Institute of Health, Islamabad, Pakistan	Massab Umair, Aamer Ikram, Muhammad Salman, Zaira Rehman, Muhammad Ammar, Syed Adnan Haider, and Afreenish Amir	https://www.gisaid.org/	?	?	2022-09-26	?
hCoV-19/Pakistan/NIH-B89-S12/2022	betacoronavirus	EPI_ISL_15111848	?	2022-01-29	Asia	Pakistan	Balochistan		Asia	Pakistan	Balochistan	genome	29778	Human	32	Female	?	BA.2	GRA	Department of Virology, National Institute of Health, Islamabad, Pakistan	Department of Virology, National Institute of Health, Islamabad, Pakistan	Massab Umair, Aamer Ikram, Muhammad Salman, Zaira Rehman, Muhammad Ammar, Syed Adnan Haider, and Afreenish Amir	https://www.gisaid.org/	?	?	2022-09-26	?
hCoV-19/Pakistan/NIH-B89-S13/2022	betacoronavirus	EPI_ISL_15111849	?	2022-01-19	Asia	Pakistan	Balochistan		Asia	Pakistan	Balochistan	genome	29803	Human	70	Male	?	BA.1.18	GRA	Department of Virology, National Institute of Health, Islamabad, Pakistan	Department of Virology, National Institute of Health, Islamabad, Pakistan	Massab Umair, Aamer Ikram, Muhammad Salman, Zaira Rehman, Muhammad Ammar, Syed Adnan Haider, and Afreenish Amir	https://www.gisaid.org/	?	?	2022-09-26	?
hCoV-19/Pakistan/NIH-B89-S14/2022	betacoronavirus	EPI_ISL_15111850	?	2022-02-03	Asia	Pakistan	Balochistan		Asia	Pakistan	Balochistan	genome	29791	Human	54	Female	?	BA.1.1	GRA	Department of Virology, National Institute of Health, Islamabad, Pakistan	Department of Virology, National Institute of Health, Islamabad, Pakistan	Massab Umair, Aamer Ikram, Muhammad Salman, Zaira Rehman, Muhammad Ammar, Syed Adnan Haider, and Afreenish Amir	https://www.gisaid.org/	?	?	2022-09-26	?
hCoV-19/Pakistan/NIH-B89-S15/2022	betacoronavirus	EPI_ISL_15111851	?	2022-01-22	Asia	Pakistan	Balochistan		Asia	Pakistan	Balochistan	genome	29801	Human	42	Male	?	BA.1.1	GRA	Department of Virology, National Institute of Health, Islamabad, Pakistan	Department of Virology, National Institute of Health, Islamabad, Pakistan	Massab Umair, Aamer Ikram, Muhammad Salman, Zaira Rehman, Muhammad Ammar, Syed Adnan Haider, and Afreenish Amir	https://www.gisaid.org/	?	?	2022-09-26	?
hCoV-19/Pakistan/NIH-B89-S16/2022	betacoronavirus	EPI_ISL_15111852	?	2022-01-22	Asia	Pakistan	Balochistan		Asia	Pakistan	Balochistan	genome	29809	Human	28	Male	?	BA.1.1	GRA	Department of Virology, National Institute of Health, Islamabad, Pakistan	Department of Virology, National Institute of Health, Islamabad, Pakistan	Massab Umair, Aamer Ikram, Muhammad Salman, Zaira Rehman, Muhammad Ammar, Syed Adnan Haider, and Afreenish Amir	https://www.gisaid.org/	?	?	2022-09-26	?
hCoV-19/Pakistan/NIH-B89-S17/2022	betacoronavirus	EPI_ISL_15111853	?	2022-01-27	Asia	Pakistan	Balochistan		Asia	Pakistan	Balochistan	genome	29796	Human	31	Female	?	BA.1.1	GRA	Department of Virology, National Institute of Health, Islamabad, Pakistan	Department of Virology, National Institute of Health, Islamabad, Pakistan	Massab Umair, Aamer Ikram, Muhammad Salman, Zaira Rehman, Muhammad Ammar, Syed Adnan Haider, and Afreenish Amir	https://www.gisaid.org/	?	?	2022-09-26	?
hCoV-19/Pakistan/NIH-B89-S18/2022	betacoronavirus	EPI_ISL_15111854	?	2022-01-24	Asia	Pakistan	Balochistan		Asia	Pakistan	Balochistan	genome	29786	Human	38	Female	?	BA.1.1	GRA	Department of Virology, National Institute of Health, Islamabad, Pakistan	Department of Virology, National Institute of Health, Islamabad, Pakistan	Massab Umair, Aamer Ikram, Muhammad Salman, Zaira Rehman, Muhammad Ammar, Syed Adnan Haider, and Afreenish Amir	https://www.gisaid.org/	?	?	2022-09-26	?
hCoV-19/Pakistan/NIH-B89-S19/2022	betacoronavirus	EPI_ISL_15111855	?	2022-01-26	Asia	Pakistan	Balochistan		Asia	Pakistan	Balochistan	genome	29805	Human	41	Male	?	BA.1	GRA	Department of Virology, National Institute of Health, Islamabad, Pakistan	Department of Virology, National Institute of Health, Islamabad, Pakistan	Massab Umair, Aamer Ikram, Muhammad Salman, Zaira Rehman, Muhammad Ammar, Syed Adnan Haider, and Afreenish Amir	https://www.gisaid.org/	?	?	2022-09-26	?
hCoV-19/Pakistan/NIH-B89-S20/2022	betacoronavirus	EPI_ISL_15111856	?	2022-02-01	Asia	Pakistan	Balochistan		Asia	Pakistan	Balochistan	genome	29781	Human	18	Male	?	BA.1.1	GRA	Department of Virology, National Institute of Health, Islamabad, Pakistan	Department of Virology, National Institute of Health, Islamabad, Pakistan	Massab Umair, Aamer Ikram, Muhammad Salman, Zaira Rehman, Muhammad Ammar, Syed Adnan Haider, and Afreenish Amir	https://www.gisaid.org/	?	?	2022-09-26	?
hCoV-19/Pakistan/NIH-B89-S21/2022	betacoronavirus	EPI_ISL_15111857	?	2022-01-27	Asia	Pakistan	Balochistan		Asia	Pakistan	Balochistan	genome	29803	Human	22	Male	?	BA.1.1	GRA	Department of Virology, National Institute of Health, Islamabad, Pakistan	Department of Virology, National Institute of Health, Islamabad, Pakistan	Massab Umair, Aamer Ikram, Muhammad Salman, Zaira Rehman, Muhammad Ammar, Syed Adnan Haider, and Afreenish Amir	https://www.gisaid.org/	?	?	2022-09-26	?
hCoV-19/Pakistan/NIH-B89-S22/2022	betacoronavirus	EPI_ISL_15111858	?	2022-01-17	Asia	Pakistan	Balochistan		Asia	Pakistan	Balochistan	genome	29753	Human	40	Male	?	BA.5	GRA	Department of Virology, National Institute of Health, Islamabad, Pakistan	Department of Virology, National Institute of Health, Islamabad, Pakistan	Massab Umair, Aamer Ikram, Muhammad Salman, Zaira Rehman, Muhammad Ammar, Syed Adnan Haider, and Afreenish Amir	https://www.gisaid.org/	?	?	2022-09-26	?
hCoV-19/Pakistan/NIH-B90-S1/2022	betacoronavirus	EPI_ISL_15111859	?	2022-03-10	Asia	Pakistan	Gilgit Baltistan		Asia	Pakistan	Gilgit Baltistan	genome	29799	Human	50	Male	?	BA.1	GRA	Department of Virology, National Institute of Health, Islamabad, Pakistan	Department of Virology, National Institute of Health, Islamabad, Pakistan	Massab Umair, Aamer Ikram, Muhammad Salman, Zaira Rehman, Muhammad Ammar, Syed Adnan Haider, and Afreenish Amir	https://www.gisaid.org/	?	?	2022-09-26	?
hCoV-19/Pakistan/NIH-B90-S2/2022	betacoronavirus	EPI_ISL_15111860	?	2022-03-04	Asia	Pakistan	Gilgit Baltistan		Asia	Pakistan	Gilgit Baltistan	genome	29762	Human	39	Female	?	BA.2.65	GRA	Department of Virology, National Institute of Health, Islamabad, Pakistan	Department of Virology, National Institute of Health, Islamabad, Pakistan	Massab Umair, Aamer Ikram, Muhammad Salman, Zaira Rehman, Muhammad Ammar, Syed Adnan Haider, and Afreenish Amir	https://www.gisaid.org/	?	?	2022-09-26	?
hCoV-19/Pakistan/NIH-B90-S3/2022	betacoronavirus	EPI_ISL_15111861	?	2022-02-18	Asia	Pakistan	Balochistan		Asia	Pakistan	Balochistan	genome	29787	Human	40	Male	?	BA.2.65	GRA	Department of Virology, National Institute of Health, Islamabad, Pakistan	Department of Virology, National Institute of Health, Islamabad, Pakistan	Massab Umair, Aamer Ikram, Muhammad Salman, Zaira Rehman, Muhammad Ammar, Syed Adnan Haider, and Afreenish Amir	https://www.gisaid.org/	?	?	2022-09-26	?
hCoV-19/Pakistan/NIH-B90-S4/2022	betacoronavirus	EPI_ISL_15111862	?	2022-02-15	Asia	Pakistan	Balochistan		Asia	Pakistan	Balochistan	genome	29774	Human	41	Male	?	BA.2	GRA	Department of Virology, National Institute of Health, Islamabad, Pakistan	Department of Virology, National Institute of Health, Islamabad, Pakistan	Massab Umair, Aamer Ikram, Muhammad Salman, Zaira Rehman, Muhammad Ammar, Syed Adnan Haider, and Afreenish Amir	https://www.gisaid.org/	?	?	2022-09-26	?
hCoV-19/Pakistan/NIH-B90-S5/2022	betacoronavirus	EPI_ISL_15111863	?	2022-03-08	Asia	Pakistan	Gilgit Baltistan		Asia	Pakistan	Gilgit Baltistan	genome	29786	Human	43	Female	?	BA.1.1	GRA	Department of Virology, National Institute of Health, Islamabad, Pakistan	Department of Virology, National Institute of Health, Islamabad, Pakistan	Massab Umair, Aamer Ikram, Muhammad Salman, Zaira Rehman, Muhammad Ammar, Syed Adnan Haider, and Afreenish Amir	https://www.gisaid.org/	?	?	2022-09-26	?
hCoV-19/Pakistan/NIH-B90-S6/2022	betacoronavirus	EPI_ISL_15111864	?	2022-03-08	Asia	Pakistan	Gilgit Baltistan		Asia	Pakistan	Gilgit Baltistan	genome	29765	Human	24	Female	?	BA.2	GRA	Department of Virology, National Institute of Health, Islamabad, Pakistan	Department of Virology, National Institute of Health, Islamabad, Pakistan	Massab Umair, Aamer Ikram, Muhammad Salman, Zaira Rehman, Muhammad Ammar, Syed Adnan Haider, and Afreenish Amir	https://www.gisaid.org/	?	?	2022-09-26	?
hCoV-19/Pakistan/NIH-B90-S9/2022	betacoronavirus	EPI_ISL_15111867	?	2022-01-03	Asia	Pakistan	Gilgit Baltistan		Asia	Pakistan	Gilgit Baltistan	genome	29757	Human	14	Male	?	BA.2	GRA	Department of Virology, National Institute of Health, Islamabad, Pakistan	Department of Virology, National Institute of Health, Islamabad, Pakistan	Massab Umair, Aamer Ikram, Muhammad Salman, Zaira Rehman, Muhammad Ammar, Syed Adnan Haider, and Afreenish Amir	https://www.gisaid.org/	?	?	2022-09-26	?
hCoV-19/Pakistan/NIH-B90-S10/2022	betacoronavirus	EPI_ISL_15111868	?	2022-01-03	Asia	Pakistan	Gilgit Baltistan		Asia	Pakistan	Gilgit Baltistan	genome	29755	Human	16	Male	?	BA.2	GRA	Department of Virology, National Institute of Health, Islamabad, Pakistan	Department of Virology, National Institute of Health, Islamabad, Pakistan	Massab Umair, Aamer Ikram, Muhammad Salman, Zaira Rehman, Muhammad Ammar, Syed Adnan Haider, and Afreenish Amir	https://www.gisaid.org/	?	?	2022-09-26	?
hCoV-19/Pakistan/NIH-B90-S11/2022	betacoronavirus	EPI_ISL_15111869	?	2022-02-08	Asia	Pakistan	Balochistan		Asia	Pakistan	Balochistan	genome	29786	Human	47	Female	?	BA.2	GRA	Department of Virology, National Institute of Health, Islamabad, Pakistan	Department of Virology, National Institute of Health, Islamabad, Pakistan	Massab Umair, Aamer Ikram, Muhammad Salman, Zaira Rehman, Muhammad Ammar, Syed Adnan Haider, and Afreenish Amir	https://www.gisaid.org/	?	?	2022-09-26	?
hCoV-19/Pakistan/NIH-B90-S13/2022	betacoronavirus	EPI_ISL_15111871	?	2022-03-03	Asia	Pakistan	Gilgit Baltistan		Asia	Pakistan	Gilgit Baltistan	genome	29767	Human	43	Male	?	BA.2.65	GRA	Department of Virology, National Institute of Health, Islamabad, Pakistan	Department of Virology, National Institute of Health, Islamabad, Pakistan	Massab Umair, Aamer Ikram, Muhammad Salman, Zaira Rehman, Muhammad Ammar, Syed Adnan Haider, and Afreenish Amir	https://www.gisaid.org/	?	?	2022-09-26	?
hCoV-19/Pakistan/NIH-B90-S16/2022	betacoronavirus	EPI_ISL_15111874	?	2022-03-08	Asia	Pakistan	Gilgit Baltistan		Asia	Pakistan	Gilgit Baltistan	genome	29778	Human	25	Female	?	BA.2	GRA	Department of Virology, National Institute of Health, Islamabad, Pakistan	Department of Virology, National Institute of Health, Islamabad, Pakistan	Massab Umair, Aamer Ikram, Muhammad Salman, Zaira Rehman, Muhammad Ammar, Syed Adnan Haider, and Afreenish Amir	https://www.gisaid.org/	?	?	2022-09-26	?
hCoV-19/Pakistan/NIH-B90-S18/2022	betacoronavirus	EPI_ISL_15111876	?	2022-01-03	Asia	Pakistan	Gilgit Baltistan		Asia	Pakistan	Gilgit Baltistan	genome	29805	Human	15	Male	?	BA.1.1	GRA	Department of Virology, National Institute of Health, Islamabad, Pakistan	Department of Virology, National Institute of Health, Islamabad, Pakistan	Massab Umair, Aamer Ikram, Muhammad Salman, Zaira Rehman, Muhammad Ammar, Syed Adnan Haider, and Afreenish Amir	https://www.gisaid.org/	?	?	2022-09-26	?
hCoV-19/Pakistan/NIH-B90-S19/2022	betacoronavirus	EPI_ISL_15111877	?	2022-03-02	Asia	Pakistan	Gilgit Baltistan		Asia	Pakistan	Gilgit Baltistan	genome	29753	Human	85	Male	?	BA.2.65	GRA	Department of Virology, National Institute of Health, Islamabad, Pakistan	Department of Virology, National Institute of Health, Islamabad, Pakistan	Massab Umair, Aamer Ikram, Muhammad Salman, Zaira Rehman, Muhammad Ammar, Syed Adnan Haider, and Afreenish Amir	https://www.gisaid.org/	?	?	2022-09-26	?
hCoV-19/Pakistan/NIH-B90-S20/2022	betacoronavirus	EPI_ISL_15111878	?	2022-01-03	Asia	Pakistan	Gilgit Baltistan		Asia	Pakistan	Gilgit Baltistan	genome	29789	Human	14	Male	?	BA.2	GRA	Department of Virology, National Institute of Health, Islamabad, Pakistan	Department of Virology, National Institute of Health, Islamabad, Pakistan	Massab Umair, Aamer Ikram, Muhammad Salman, Zaira Rehman, Muhammad Ammar, Syed Adnan Haider, and Afreenish Amir	https://www.gisaid.org/	?	?	2022-09-26	?
hCoV-19/Pakistan/NIH-B90-S22/2022	betacoronavirus	EPI_ISL_15111880	?	2022-03-06	Asia	Pakistan	Gilgit Baltistan		Asia	Pakistan	Gilgit Baltistan	genome	29805	Human	47	Male	?	BA.1.1	GRA	Department of Virology, National Institute of Health, Islamabad, Pakistan	Department of Virology, National Institute of Health, Islamabad, Pakistan	Massab Umair, Aamer Ikram, Muhammad Salman, Zaira Rehman, Muhammad Ammar, Syed Adnan Haider, and Afreenish Amir	https://www.gisaid.org/	?	?	2022-09-26	?
hCoV-19/Pakistan/NIH-B91-S20/2022	betacoronavirus	EPI_ISL_15111900	?	2022-01-25	Asia	Pakistan	AJ&K		Asia	Pakistan	AJ&K	genome	29763	Human	20	Male	?	BA.2	GRA	Department of Virology	Department of Virology	Massab Umair, Aamer Ikram, Muhammad Salman, Zaira Rehman, Muhammad Ammar, Syed Adnan Haider, and Afreenish Amir	https://www.gisaid.org/	?	?	2022-09-26	?
hCoV-19/Pakistan/NIH-B91-S21/2022	betacoronavirus	EPI_ISL_15111901	?	2022-01-25	Asia	Pakistan	AJ&K		Asia	Pakistan	AJ&K	genome	29808	Human	20	Female	?	B.1.1.529	GRA	Department of Virology	Department of Virology	Massab Umair, Aamer Ikram, Muhammad Salman, Zaira Rehman, Muhammad Ammar, Syed Adnan Haider, and Afreenish Amir	https://www.gisaid.org/	?	?	2022-09-26	?
hCoV-19/Pakistan/NIH-B92-S1/2022	betacoronavirus	EPI_ISL_15111903	?	2022-01-25	Asia	Pakistan	AJ&K		Asia	Pakistan	AJ&K	genome	29814	Human	19	Male	?	BA.2	GRA	Department of Virology	Department of Virology	Massab Umair, Aamer Ikram, Muhammad Salman, Zaira Rehman, Muhammad Ammar, Syed Adnan Haider, and Afreenish Amir	https://www.gisaid.org/	?	?	2022-09-26	?
hCoV-19/Pakistan/NIH-B92-S2/2022	betacoronavirus	EPI_ISL_15111904	?	2022-01-25	Asia	Pakistan	AJ&K		Asia	Pakistan	AJ&K	genome	29807	Human	48	Female	?	BA.1.1	GRA	Department of Virology	Department of Virology	Massab Umair, Aamer Ikram, Muhammad Salman, Zaira Rehman, Muhammad Ammar, Syed Adnan Haider, and Afreenish Amir	https://www.gisaid.org/	?	?	2022-09-26	?
hCoV-19/Pakistan/NIH-B92-S4/2022	betacoronavirus	EPI_ISL_15111906	?	2022-01-25	Asia	Pakistan	Khyber Pakhtunkhwa		Asia	Pakistan	Khyber Pakhtunkhwa	genome	29813	Human	27	Female	?	BA.2	GRA	Department of Virology	Department of Virology	Massab Umair, Aamer Ikram, Muhammad Salman, Muhammad Ammar, Syed Adnan Haider, Afreenish Amir and Zaira Rehman	https://www.gisaid.org/	?	?	2022-09-26	?
hCoV-19/Pakistan/NIH-B92-S6/2022	betacoronavirus	EPI_ISL_15111908	?	2022-01-25	Asia	Pakistan	Khyber Pakhtunkhwa		Asia	Pakistan	Khyber Pakhtunkhwa	genome	29780	Human	41	Male	?	B.1.1.529	GRA	Department of Virology	Department of Virology	Massab Umair, Aamer Ikram, Muhammad Salman, Muhammad Ammar, Syed Adnan Haider, Afreenish Amir and Zaira Rehman	https://www.gisaid.org/	?	?	2022-09-26	?
hCoV-19/Pakistan/NIH-B92-S10/2022	betacoronavirus	EPI_ISL_15111912	?	2022-01-26	Asia	Pakistan	Khyber Pakhtunkhwa		Asia	Pakistan	Khyber Pakhtunkhwa	genome	29839	Human	20	Male	?	BA.2	GRA	Department of Virology	Department of Virology	Massab Umair, Aamer Ikram, Muhammad Salman, Muhammad Ammar, Syed Adnan Haider, Afreenish Amir and Zaira Rehman	https://www.gisaid.org/	?	?	2022-09-26	?
hCoV-19/Pakistan/NIH-B92-S12/2022	betacoronavirus	EPI_ISL_15111914	?	2022-01-26	Asia	Pakistan	Khyber Pakhtunkhwa		Asia	Pakistan	Khyber Pakhtunkhwa	genome	29784	Human	19	Female	?	BA.2	GRA	Department of Virology	Department of Virology	Massab Umair, Aamer Ikram, Muhammad Salman, Muhammad Ammar, Syed Adnan Haider, Afreenish Amir and Zaira Rehman	https://www.gisaid.org/	?	?	2022-09-26	?
hCoV-19/Pakistan/NIH-B92-S13/2022	betacoronavirus	EPI_ISL_15111915	?	2022-01-26	Asia	Pakistan	Khyber Pakhtunkhwa		Asia	Pakistan	Khyber Pakhtunkhwa	genome	29783	Human	21	Female	?	B.1.1.529	GRA	Department of Virology	Department of Virology	Massab Umair, Aamer Ikram, Muhammad Salman, Muhammad Ammar, Syed Adnan Haider, Afreenish Amir and Zaira Rehman	https://www.gisaid.org/	?	?	2022-09-26	?
hCoV-19/Pakistan/NIH-B92-S14/2022	betacoronavirus	EPI_ISL_15111916	?	2022-01-27	Asia	Pakistan	Khyber Pakhtunkhwa		Asia	Pakistan	Khyber Pakhtunkhwa	genome	29810	Human	55	Male	?	BA.2	GRA	Department of Virology	Department of Virology	Massab Umair, Aamer Ikram, Muhammad Salman, Muhammad Ammar, Syed Adnan Haider, Afreenish Amir and Zaira Rehman	https://www.gisaid.org/	?	?	2022-09-26	?
hCoV-19/Pakistan/NIH-B92-S15/2022	betacoronavirus	EPI_ISL_15111917	?	2022-01-26	Asia	Pakistan	Khyber Pakhtunkhwa		Asia	Pakistan	Khyber Pakhtunkhwa	genome	29804	Human	35	Female	?	B.1.1.529	GRA	Department of Virology	Department of Virology	Massab Umair, Aamer Ikram, Muhammad Salman, Muhammad Ammar, Syed Adnan Haider, Afreenish Amir and Zaira Rehman	https://www.gisaid.org/	?	?	2022-09-26	?
hCoV-19/Pakistan/NIH-B92-S16/2022	betacoronavirus	EPI_ISL_15111918	?	2022-01-26	Asia	Pakistan	Khyber Pakhtunkhwa		Asia	Pakistan	Khyber Pakhtunkhwa	genome	29804	Human	39	Female	?	BA.1.1	GRA	Department of Virology	Department of Virology	Massab Umair, Aamer Ikram, Muhammad Salman, Muhammad Ammar, Syed Adnan Haider, Afreenish Amir and Zaira Rehman	https://www.gisaid.org/	?	?	2022-09-26	?
hCoV-19/Pakistan/NIH-B92-S18/2022	betacoronavirus	EPI_ISL_15111920	?	2022-01-27	Asia	Pakistan	Khyber Pakhtunkhwa		Asia	Pakistan	Khyber Pakhtunkhwa	genome	29789	Human	15	Female	?	BA.2	GRA	Department of Virology	Department of Virology	Massab Umair, Aamer Ikram, Muhammad Salman, Muhammad Ammar, Syed Adnan Haider, Afreenish Amir and Zaira Rehman	https://www.gisaid.org/	?	?	2022-09-26	?
hCoV-19/Pakistan/NIH-B92-S22/2022	betacoronavirus	EPI_ISL_15111924	?	2022-01-27	Asia	Pakistan	Khyber Pakhtunkhwa		Asia	Pakistan	Khyber Pakhtunkhwa	genome	29786	Human	20	Male	?	BA.2	GRA	Department of Virology	Department of Virology	Massab Umair, Aamer Ikram, Muhammad Salman, Muhammad Ammar, Syed Adnan Haider, Afreenish Amir and Zaira Rehman	https://www.gisaid.org/	?	?	2022-09-26	?
hCoV-19/Pakistan/NIH-B93-S1/2022	betacoronavirus	EPI_ISL_15111925	?	2022-01-04	Asia	Pakistan	Islamabad		Asia	Pakistan	Islamabad	genome	29794	Human	73	Male	?	BA.1.1	GRA	Department of Virology	Department of Virology	Massab Umair, Aamer Ikram, Muhammad Salman, Zaira Rehman, Muhammad Ammar, Syed Adnan Haider, and Afreenish Amir	https://www.gisaid.org/	?	?	2022-09-26	?
hCoV-19/Pakistan/NIH-B93-S2/2022	betacoronavirus	EPI_ISL_15111926	?	2022-01-04	Asia	Pakistan	Islamabad		Asia	Pakistan	Islamabad	genome	29796	Human	37	Female	?	BA.1.17.2	GRA	Department of Virology	Department of Virology	Massab Umair, Aamer Ikram, Muhammad Salman, Zaira Rehman, Muhammad Ammar, Syed Adnan Haider, and Afreenish Amir	https://www.gisaid.org/	?	?	2022-09-26	?
hCoV-19/Pakistan/NIH-B93-S4/2022	betacoronavirus	EPI_ISL_15111928	?	2022-01-04	Asia	Pakistan	Punjab		Asia	Pakistan	Punjab	genome	29795	Human	18	Male	?	BA.1.1	GRA	Department of Virology	Department of Virology	Massab Umair, Aamer Ikram, Muhammad Salman, Muhammad Ammar, Syed Adnan Haider, Afreenish Amir and Zaira Rehman	https://www.gisaid.org/	?	?	2022-09-26	?
hCoV-19/Pakistan/NIH-B93-S5/2022	betacoronavirus	EPI_ISL_15111929	?	2022-01-04	Asia	Pakistan	Punjab		Asia	Pakistan	Punjab	genome	29780	Human	2	Male	?	BA.2	GRA	Department of Virology	Department of Virology	Massab Umair, Aamer Ikram, Muhammad Salman, Muhammad Ammar, Syed Adnan Haider, Afreenish Amir and Zaira Rehman	https://www.gisaid.org/	?	?	2022-09-26	?
hCoV-19/Pakistan/NIH-B93-S6/2022	betacoronavirus	EPI_ISL_15111930	?	2022-01-04	Asia	Pakistan	Punjab		Asia	Pakistan	Punjab	genome	29805	Human	29	Female	?	BA.2	GRA	Department of Virology	Department of Virology	Massab Umair, Aamer Ikram, Muhammad Salman, Muhammad Ammar, Syed Adnan Haider, Afreenish Amir and Zaira Rehman	https://www.gisaid.org/	?	?	2022-09-26	?
hCoV-19/Pakistan/NIH-B93-S9/2022	betacoronavirus	EPI_ISL_15111931	?	2022-02-26	Asia	Pakistan	Punjab		Asia	Pakistan	Punjab	genome	29773	Human	21	Female	?	BA.2	GRA	Department of Virology	Department of Virology	Massab Umair, Aamer Ikram, Muhammad Salman, Muhammad Ammar, Syed Adnan Haider, Afreenish Amir and Zaira Rehman	https://www.gisaid.org/	?	?	2022-09-26	?
hCoV-19/Pakistan/NIH-B93-S10/2022	betacoronavirus	EPI_ISL_15111932	?	2022-02-26	Asia	Pakistan	Punjab		Asia	Pakistan	Punjab	genome	29777	Human	35	Male	?	BA.2	GRA	Department of Virology	Department of Virology	Massab Umair, Aamer Ikram, Muhammad Salman, Muhammad Ammar, Syed Adnan Haider, Afreenish Amir and Zaira Rehman	https://www.gisaid.org/	?	?	2022-09-26	?
hCoV-19/Pakistan/NIH-B93-S11/2022	betacoronavirus	EPI_ISL_15111933	?	2022-02-26	Asia	Pakistan	Punjab		Asia	Pakistan	Punjab	genome	29829	Human	63	Female	?	B.1.1.529	GRA	Department of Virology	Department of Virology	Massab Umair, Aamer Ikram, Muhammad Salman, Muhammad Ammar, Syed Adnan Haider, Afreenish Amir and Zaira Rehman	https://www.gisaid.org/	?	?	2022-09-26	?
hCoV-19/Pakistan/NIH-B93-S12/2022	betacoronavirus	EPI_ISL_15111934	?	2022-02-26	Asia	Pakistan	Punjab		Asia	Pakistan	Punjab	genome	29772	Human	16	Female	?	BA.1.1	GRA	Department of Virology	Department of Virology	Massab Umair, Aamer Ikram, Muhammad Salman, Muhammad Ammar, Syed Adnan Haider, Afreenish Amir and Zaira Rehman	https://www.gisaid.org/	?	?	2022-09-26	?
hCoV-19/Pakistan/NIH-B93-S13/2022	betacoronavirus	EPI_ISL_15111935	?	2022-02-27	Asia	Pakistan	Punjab		Asia	Pakistan	Punjab	genome	29810	Human	30	Male	?	BA.1	GRA	Department of Virology	Department of Virology	Massab Umair, Aamer Ikram, Muhammad Salman, Muhammad Ammar, Syed Adnan Haider, Afreenish Amir and Zaira Rehman	https://www.gisaid.org/	?	?	2022-09-26	?
hCoV-19/Pakistan/NIH-B93-S14/2022	betacoronavirus	EPI_ISL_15111936	?	2022-02-27	Asia	Pakistan	Punjab		Asia	Pakistan	Punjab	genome	29798	Human	unknown	Female	?	BA.2	GRA	Department of Virology	Department of Virology	Massab Umair, Aamer Ikram, Muhammad Salman, Muhammad Ammar, Syed Adnan Haider, Afreenish Amir and Zaira Rehman	https://www.gisaid.org/	?	?	2022-09-26	?
hCoV-19/Pakistan/NIH-B93-S15/2022	betacoronavirus	EPI_ISL_15111937	?	2022-02-26	Asia	Pakistan	Punjab		Asia	Pakistan	Punjab	genome	29783	Human	43	Male	?	BA.2	GRA	Department of Virology	Department of Virology	Massab Umair, Aamer Ikram, Muhammad Salman, Muhammad Ammar, Syed Adnan Haider, Afreenish Amir and Zaira Rehman	https://www.gisaid.org/	?	?	2022-09-26	?
hCoV-19/Pakistan/NIH-B93-S16/2022	betacoronavirus	EPI_ISL_15111938	?	2022-02-26	Asia	Pakistan	Islamabad		Asia	Pakistan	Islamabad	genome	29780	Human	32	Female	?	B.1.1.529	G	Department of Virology	Department of Virology	Massab Umair, Aamer Ikram, Muhammad Salman, Zaira Rehman, Muhammad Ammar, Syed Adnan Haider, and Afreenish Amir	https://www.gisaid.org/	?	?	2022-09-26	?
hCoV-19/Pakistan/NIH-B93-S19/2022	betacoronavirus	EPI_ISL_15111941	?	2022-02-27	Asia	Pakistan	Islamabad		Asia	Pakistan	Islamabad	genome	29762	Human	34	Male	?	BA.2	GRA	Department of Virology	Department of Virology	Massab Umair, Aamer Ikram, Muhammad Salman, Zaira Rehman, Muhammad Ammar, Syed Adnan Haider, and Afreenish Amir	https://www.gisaid.org/	?	?	2022-09-26	?
hCoV-19/Pakistan/NIH-B93-S21/2022	betacoronavirus	EPI_ISL_15111943	?	2022-03-01	Asia	Pakistan	Punjab		Asia	Pakistan	Punjab	genome	29763	Human	52	Male	?	BA.2	GRA	Department of Virology	Department of Virology	Massab Umair, Aamer Ikram, Muhammad Salman, Muhammad Ammar, Syed Adnan Haider, Afreenish Amir and Zaira Rehman	https://www.gisaid.org/	?	?	2022-09-26	?
hCoV-19/Pakistan/NIH-B93-S23/2022	betacoronavirus	EPI_ISL_15111945	?	2022-02-27	Asia	Pakistan	Khyber Pakhtunkhwa		Asia	Pakistan	Khyber Pakhtunkhwa	genome	29763	Human	unknown	Female	?	BA.2	GRA	Department of Virology	Department of Virology	Massab Umair, Aamer Ikram, Muhammad Salman, Muhammad Ammar, Syed Adnan Haider, Afreenish Amir and Zaira Rehman	https://www.gisaid.org/	?	?	2022-09-26	?
hCoV-19/Pakistan/NIH-B94-S5/2022	betacoronavirus	EPI_ISL_15111950	?	2022-02-27	Asia	Pakistan	Khyber Pakhtunkhwa		Asia	Pakistan	Khyber Pakhtunkhwa	genome	29791	Human	46	Male	?	BA.2	GRA	Department of Virology	Department of Virology	Massab Umair, Aamer Ikram, Muhammad Salman, Muhammad Ammar, Syed Adnan Haider, Afreenish Amir and Zaira Rehman	https://www.gisaid.org/	?	?	2022-09-26	?
hCoV-19/Pakistan/NIH-B94-S6/2022	betacoronavirus	EPI_ISL_15111951	?	2022-02-27	Asia	Pakistan	Khyber Pakhtunkhwa		Asia	Pakistan	Khyber Pakhtunkhwa	genome	29786	Human	27	Male	?	BA.2	GRA	Department of Virology	Department of Virology	Massab Umair, Aamer Ikram, Muhammad Salman, Muhammad Ammar, Syed Adnan Haider, Afreenish Amir and Zaira Rehman	https://www.gisaid.org/	?	?	2022-09-26	?
hCoV-19/Pakistan/NIH-B94-S7/2022	betacoronavirus	EPI_ISL_15111952	?	2022-02-27	Asia	Pakistan	Khyber Pakhtunkhwa		Asia	Pakistan	Khyber Pakhtunkhwa	genome	29761	Human	50	Male	?	BA.2	GRA	Department of Virology	Department of Virology	Massab Umair, Aamer Ikram, Muhammad Salman, Muhammad Ammar, Syed Adnan Haider, Afreenish Amir and Zaira Rehman	https://www.gisaid.org/	?	?	2022-09-26	?
hCoV-19/Pakistan/NIH-B94-S8/2022	betacoronavirus	EPI_ISL_15111953	?	2022-02-26	Asia	Pakistan	Khyber Pakhtunkhwa		Asia	Pakistan	Khyber Pakhtunkhwa	genome	29763	Human	unknown	Female	?	BA.2	GRA	Department of Virology	Department of Virology	Massab Umair, Aamer Ikram, Muhammad Salman, Muhammad Ammar, Syed Adnan Haider, Afreenish Amir and Zaira Rehman	https://www.gisaid.org/	?	?	2022-09-26	?
hCoV-19/Pakistan/NIH-B94-S9/2022	betacoronavirus	EPI_ISL_15111954	?	2022-02-27	Asia	Pakistan	Khyber Pakhtunkhwa		Asia	Pakistan	Khyber Pakhtunkhwa	genome	29786	Human	29	Male	?	BA.2	GRA	Department of Virology	Department of Virology	Massab Umair, Aamer Ikram, Muhammad Salman, Muhammad Ammar, Syed Adnan Haider, Afreenish Amir and Zaira Rehman	https://www.gisaid.org/	?	?	2022-09-26	?
hCoV-19/Pakistan/NIH-B94-S12/2022	betacoronavirus	EPI_ISL_15111957	?	2022-02-27	Asia	Pakistan	Khyber Pakhtunkhwa		Asia	Pakistan	Khyber Pakhtunkhwa	genome	29782	Human	13	Female	?	BA.2	GRA	Department of Virology	Department of Virology	Massab Umair, Aamer Ikram, Muhammad Salman, Muhammad Ammar, Syed Adnan Haider, Afreenish Amir and Zaira Rehman	https://www.gisaid.org/	?	?	2022-09-26	?
hCoV-19/Pakistan/NIH-B94-S13/2022	betacoronavirus	EPI_ISL_15111958	?	2022-02-27	Asia	Pakistan	Khyber Pakhtunkhwa		Asia	Pakistan	Khyber Pakhtunkhwa	genome	29794	Human	unknown	Male	?	BA.2	GRA	Department of Virology	Department of Virology	Massab Umair, Aamer Ikram, Muhammad Salman, Muhammad Ammar, Syed Adnan Haider, Afreenish Amir and Zaira Rehman	https://www.gisaid.org/	?	?	2022-09-26	?
hCoV-19/Pakistan/NIH-B94-S17/2022	betacoronavirus	EPI_ISL_15111962	?	2022-02-27	Asia	Pakistan	Khyber Pakhtunkhwa		Asia	Pakistan	Khyber Pakhtunkhwa	genome	29763	Human	36	Male	?	BA.2	GRA	Department of Virology	Department of Virology	Massab Umair, Aamer Ikram, Muhammad Salman, Muhammad Ammar, Syed Adnan Haider, Afreenish Amir and Zaira Rehman	https://www.gisaid.org/	?	?	2022-09-26	?
hCoV-19/Pakistan/NIH-B94-S18/2022	betacoronavirus	EPI_ISL_15111963	?	2022-03-01	Asia	Pakistan	Punjab		Asia	Pakistan	Punjab	genome	29763	Human	40	Male	?	BA.2	GRA	Department of Virology	Department of Virology	Massab Umair, Aamer Ikram, Muhammad Salman, Muhammad Ammar, Syed Adnan Haider, Afreenish Amir and Zaira Rehman	https://www.gisaid.org/	?	?	2022-09-26	?
hCoV-19/Pakistan/NIH-B94-S20/2022	betacoronavirus	EPI_ISL_15111965	?	2022-03-02	Asia	Pakistan	Punjab		Asia	Pakistan	Punjab	genome	29790	Human	32	Male	?	BA.2	GRA	Department of Virology	Department of Virology	Massab Umair, Aamer Ikram, Muhammad Salman, Muhammad Ammar, Syed Adnan Haider, Afreenish Amir and Zaira Rehman	https://www.gisaid.org/	?	?	2022-09-26	?
hCoV-19/Pakistan/NIH-B95-S1/2022	betacoronavirus	EPI_ISL_15111968	?	2022-01-25	Asia	Pakistan	Khyber Pakhtunkhwa		Asia	Pakistan	Khyber Pakhtunkhwa	genome	29760	Human	17	Female	?	BA.2	GRA	Department of Virology	Department of Virology	Massab Umair, Aamer Ikram, Muhammad Salman, Muhammad Ammar, Syed Adnan Haider, Afreenish Amir and Zaira Rehman	https://www.gisaid.org/	?	?	2022-09-26	?
hCoV-19/Pakistan/NIH-B95-S4/2022	betacoronavirus	EPI_ISL_15111970	?	2022-01-25	Asia	Pakistan	Khyber Pakhtunkhwa		Asia	Pakistan	Khyber Pakhtunkhwa	genome	29758	Human	33	Female	?	BA.1	GRA	Department of Virology	Department of Virology	Massab Umair, Aamer Ikram, Muhammad Salman, Muhammad Ammar, Syed Adnan Haider, Afreenish Amir and Zaira Rehman	https://www.gisaid.org/	?	?	2022-09-26	?
hCoV-19/Pakistan/NIH-B95-S8/2022	betacoronavirus	EPI_ISL_15111974	?	2022-01-25	Asia	Pakistan	Khyber Pakhtunkhwa		Asia	Pakistan	Khyber Pakhtunkhwa	genome	29763	Human	39	Male	?	BA.2	GRA	Department of Virology	Department of Virology	Massab Umair, Aamer Ikram, Muhammad Salman, Muhammad Ammar, Syed Adnan Haider, Afreenish Amir and Zaira Rehman	https://www.gisaid.org/	?	?	2022-09-26	?
hCoV-19/Pakistan/NIH-B95-S10/2022	betacoronavirus	EPI_ISL_15111976	?	2022-01-25	Asia	Pakistan	Khyber Pakhtunkhwa		Asia	Pakistan	Khyber Pakhtunkhwa	genome	29751	Human	85	Male	?	BA.2	GRA	Department of Virology	Department of Virology	Massab Umair, Aamer Ikram, Muhammad Salman, Muhammad Ammar, Syed Adnan Haider, Afreenish Amir and Zaira Rehman	https://www.gisaid.org/	?	?	2022-09-26	?
hCoV-19/Pakistan/NIH-B95-S11/2022	betacoronavirus	EPI_ISL_15111977	?	2022-01-25	Asia	Pakistan	Khyber Pakhtunkhwa		Asia	Pakistan	Khyber Pakhtunkhwa	genome	29789	Human	21	Male	?	BA.2	GRA	Department of Virology	Department of Virology	Massab Umair, Aamer Ikram, Muhammad Salman, Muhammad Ammar, Syed Adnan Haider, Afreenish Amir and Zaira Rehman	https://www.gisaid.org/	?	?	2022-09-26	?
hCoV-19/Pakistan/NIH-B95-S12/2022	betacoronavirus	EPI_ISL_15111978	?	2022-01-25	Asia	Pakistan	Khyber Pakhtunkhwa		Asia	Pakistan	Khyber Pakhtunkhwa	genome	29788	Human	26	Female	?	BA.2	GRA	Department of Virology	Department of Virology	Massab Umair, Aamer Ikram, Muhammad Salman, Muhammad Ammar, Syed Adnan Haider, Afreenish Amir and Zaira Rehman	https://www.gisaid.org/	?	?	2022-09-26	?
hCoV-19/Pakistan/NIH-B95-S13/2022	betacoronavirus	EPI_ISL_15111979	?	2022-01-26	Asia	Pakistan	Khyber Pakhtunkhwa		Asia	Pakistan	Khyber Pakhtunkhwa	genome	29787	Human	36	Female	?	BA.2	GRA	Department of Virology	Department of Virology	Massab Umair, Aamer Ikram, Muhammad Salman, Muhammad Ammar, Syed Adnan Haider, Afreenish Amir and Zaira Rehman	https://www.gisaid.org/	?	?	2022-09-26	?
hCoV-19/Pakistan/NIH-B95-S14/2022	betacoronavirus	EPI_ISL_15111980	?	2022-01-26	Asia	Pakistan	Khyber Pakhtunkhwa		Asia	Pakistan	Khyber Pakhtunkhwa	genome	29768	Human	24	Female	?	BA.2	GRA	Department of Virology	Department of Virology	Massab Umair, Aamer Ikram, Muhammad Salman, Muhammad Ammar, Syed Adnan Haider, Afreenish Amir and Zaira Rehman	https://www.gisaid.org/	?	?	2022-09-26	?
hCoV-19/Pakistan/NIH-B95-S16/2022	betacoronavirus	EPI_ISL_15111982	?	2022-01-26	Asia	Pakistan	Gilgit Baltistan		Asia	Pakistan	Gilgit Baltistan	genome	29780	Human	50	Male	?	BA.2	GRA	Department of Virology	Department of Virology	Massab Umair, Aamer Ikram, Muhammad Salman, Muhammad Ammar, Syed Adnan Haider, Afreenish Amir and Zaira Rehman	https://www.gisaid.org/	?	?	2022-09-26	?
hCoV-19/Pakistan/NIH-B95-S17/2022	betacoronavirus	EPI_ISL_15111983	?	2022-01-26	Asia	Pakistan	Gilgit Baltistan		Asia	Pakistan	Gilgit Baltistan	genome	29759	Human	45	Female	?	BA.2	GRA	Department of Virology	Department of Virology	Massab Umair, Aamer Ikram, Muhammad Salman, Muhammad Ammar, Syed Adnan Haider, Afreenish Amir and Zaira Rehman	https://www.gisaid.org/	?	?	2022-09-26	?
hCoV-19/Pakistan/NIH-B95-S18/2022	betacoronavirus	EPI_ISL_15111984	?	2022-01-26	Asia	Pakistan	Gilgit Baltistan		Asia	Pakistan	Gilgit Baltistan	genome	29763	Human	20	Male	?	BA.2	GRA	Department of Virology	Department of Virology	Massab Umair, Aamer Ikram, Muhammad Salman, Muhammad Ammar, Syed Adnan Haider, Afreenish Amir and Zaira Rehman	https://www.gisaid.org/	?	?	2022-09-26	?
hCoV-19/Pakistan/NIH-B95-S19/2022	betacoronavirus	EPI_ISL_15111985	?	2022-01-27	Asia	Pakistan	Gilgit Baltistan		Asia	Pakistan	Gilgit Baltistan	genome	29785	Human	11	Male	?	BA.2	GRA	Department of Virology	Department of Virology	Massab Umair, Aamer Ikram, Muhammad Salman, Muhammad Ammar, Syed Adnan Haider, Afreenish Amir and Zaira Rehman	https://www.gisaid.org/	?	?	2022-09-26	?
hCoV-19/Pakistan/NIH-B95-S20/2022	betacoronavirus	EPI_ISL_15111986	?	2022-02-27	Asia	Pakistan	Balochistan		Asia	Pakistan	Balochistan	genome	29800	Human	25	Male	?	BA.2	GRA	Department of Virology	Department of Virology	Massab Umair, Aamer Ikram, Muhammad Salman, Muhammad Ammar, Syed Adnan Haider, Afreenish Amir and Zaira Rehman	https://www.gisaid.org/	?	?	2022-09-26	?
hCoV-19/Pakistan/NIH-B95-S21/2022	betacoronavirus	EPI_ISL_15111987	?	2022-02-27	Asia	Pakistan	Balochistan		Asia	Pakistan	Balochistan	genome	29757	Human	unknown	Female	?	BA.2	GRA	Department of Virology	Department of Virology	Massab Umair, Aamer Ikram, Muhammad Salman, Muhammad Ammar, Syed Adnan Haider, Afreenish Amir and Zaira Rehman	https://www.gisaid.org/	?	?	2022-09-26	?
hCoV-19/Pakistan/NIH-B95-S23/2022	betacoronavirus	EPI_ISL_15111989	?	2022-02-26	Asia	Pakistan	Balochistan		Asia	Pakistan	Balochistan	genome	29770	Human	47	Male	?	BA.2	GRA	Department of Virology	Department of Virology	Massab Umair, Aamer Ikram, Muhammad Salman, Muhammad Ammar, Syed Adnan Haider, Afreenish Amir and Zaira Rehman	https://www.gisaid.org/	?	?	2022-09-26	?
hCoV-19/Pakistan/NIH-B95-S24/2022	betacoronavirus	EPI_ISL_15111990	?	2022-03-01	Asia	Pakistan	Balochistan		Asia	Pakistan	Balochistan	genome	29777	Human	36	Male	?	BA.2	GRA	Department of Virology	Department of Virology	Massab Umair, Aamer Ikram, Muhammad Salman, Muhammad Ammar, Syed Adnan Haider, Afreenish Amir and Zaira Rehman	https://www.gisaid.org/	?	?	2022-09-26	?
hCoV-19/Pakistan/NIH-B96-S1/2022	betacoronavirus	EPI_ISL_15111991	?	2022-02-24	Asia	Pakistan	Balochistan		Asia	Pakistan	Balochistan	genome	29469	Human	32	Male	?	BA.2	GRA	Department of Virology	Department of Virology	Massab Umair, Aamer Ikram, Muhammad Salman, Muhammad Ammar, Syed Adnan Haider, Afreenish Amir and Zaira Rehman	https://www.gisaid.org/	?	?	2022-09-26	?
hCoV-19/Pakistan/NIH-B96-S2/2022	betacoronavirus	EPI_ISL_15111992	?	2022-02-24	Asia	Pakistan	Balochistan		Asia	Pakistan	Balochistan	genome	29777	Human	2	Male	?	BA.1.1	GRA	Department of Virology	Department of Virology	Massab Umair, Aamer Ikram, Muhammad Salman, Muhammad Ammar, Syed Adnan Haider, Afreenish Amir and Zaira Rehman	https://www.gisaid.org/	?	?	2022-09-26	?
hCoV-19/Pakistan/NIH-B96-S5/2022	betacoronavirus	EPI_ISL_15111995	?	2022-02-11	Asia	Pakistan	Balochistan		Asia	Pakistan	Balochistan	genome	29763	Human	80	Female	?	BA.2	GRA	Department of Virology	Department of Virology	Massab Umair, Aamer Ikram, Muhammad Salman, Muhammad Ammar, Syed Adnan Haider, Afreenish Amir and Zaira Rehman	https://www.gisaid.org/	?	?	2022-09-26	?
hCoV-19/Pakistan/NIH-B96-S7/2022	betacoronavirus	EPI_ISL_15111997	?	2022-02-12	Asia	Pakistan	Balochistan		Asia	Pakistan	Balochistan	genome	29810	Human	36	Male	?	BA.1.17	GRA	Department of Virology	Department of Virology	Massab Umair, Aamer Ikram, Muhammad Salman, Muhammad Ammar, Syed Adnan Haider, Afreenish Amir and Zaira Rehman	https://www.gisaid.org/	?	?	2022-09-26	?
hCoV-19/Pakistan/NIH-B96-S8/2022	betacoronavirus	EPI_ISL_15111998	?	2022-02-24	Asia	Pakistan	Balochistan		Asia	Pakistan	Balochistan	genome	29763	Human	33	Female	?	BA.2	GRA	Department of Virology	Department of Virology	Massab Umair, Aamer Ikram, Muhammad Salman, Muhammad Ammar, Syed Adnan Haider, Afreenish Amir and Zaira Rehman	https://www.gisaid.org/	?	?	2022-09-26	?
hCoV-19/Pakistan/NIH-B96-S9/2022	betacoronavirus	EPI_ISL_15111999	?	2022-02-12	Asia	Pakistan	Balochistan		Asia	Pakistan	Balochistan	genome	29628	Human	45	Male	?	B.1.1.529	GRA	Department of Virology	Department of Virology	Massab Umair, Aamer Ikram, Muhammad Salman, Muhammad Ammar, Syed Adnan Haider, Afreenish Amir and Zaira Rehman	https://www.gisaid.org/	?	?	2022-09-26	?
hCoV-19/Pakistan/NIH-B96-S10/2022	betacoronavirus	EPI_ISL_15112000	?	2022-02-12	Asia	Pakistan	Punjab		Asia	Pakistan	Punjab	genome	29787	Human	26	Female	?	BA.1.1	GRA	Department of Virology	Department of Virology	Massab Umair, Aamer Ikram, Muhammad Salman, Muhammad Ammar, Syed Adnan Haider, Afreenish Amir and Zaira Rehman	https://www.gisaid.org/	?	?	2022-09-26	?
hCoV-19/Pakistan/NIH-B96-S11/2022	betacoronavirus	EPI_ISL_15112001	?	2022-02-11	Asia	Pakistan	Balochistan		Asia	Pakistan	Balochistan	genome	29472	Human	36	Female	?	BA.2	GRA	Department of Virology	Department of Virology	Massab Umair, Aamer Ikram, Muhammad Salman, Muhammad Ammar, Syed Adnan Haider, Afreenish Amir and Zaira Rehman	https://www.gisaid.org/	?	?	2022-09-26	?
hCoV-19/Pakistan/NIH-B96-S12/2022	betacoronavirus	EPI_ISL_15112002	?	2022-02-10	Asia	Pakistan	Balochistan		Asia	Pakistan	Balochistan	genome	29778	Human	24	Male	?	BA.2	GRA	Department of Virology	Department of Virology	Massab Umair, Aamer Ikram, Muhammad Salman, Muhammad Ammar, Syed Adnan Haider, Afreenish Amir and Zaira Rehman	https://www.gisaid.org/	?	?	2022-09-26	?
hCoV-19/Pakistan/NIH-B96-S13/2022	betacoronavirus	EPI_ISL_15112003	?	2022-02-10	Asia	Pakistan	Balochistan		Asia	Pakistan	Balochistan	genome	29486	Human	58	Female	?	BA.2	GRA	Department of Virology	Department of Virology	Massab Umair, Aamer Ikram, Muhammad Salman, Muhammad Ammar, Syed Adnan Haider, Afreenish Amir and Zaira Rehman	https://www.gisaid.org/	?	?	2022-09-26	?
hCoV-19/Pakistan/NIH-B96-S14/2022	betacoronavirus	EPI_ISL_15112004	?	2022-02-11	Asia	Pakistan	Balochistan		Asia	Pakistan	Balochistan	genome	29763	Human	22	Female	?	BA.2	GRA	Department of Virology	Department of Virology	Massab Umair, Aamer Ikram, Muhammad Salman, Muhammad Ammar, Syed Adnan Haider, Afreenish Amir and Zaira Rehman	https://www.gisaid.org/	?	?	2022-09-26	?
hCoV-19/Pakistan/NIH-B96-S15/2022	betacoronavirus	EPI_ISL_15112005	?	2022-02-11	Asia	Pakistan	Balochistan		Asia	Pakistan	Balochistan	genome	29472	Human	23	Male	?	BA.2	GRA	Department of Virology	Department of Virology	Massab Umair, Aamer Ikram, Muhammad Salman, Muhammad Ammar, Syed Adnan Haider, Afreenish Amir and Zaira Rehman	https://www.gisaid.org/	?	?	2022-09-26	?
hCoV-19/Pakistan/NIH-B96-S18/2022	betacoronavirus	EPI_ISL_15112007	?	2022-02-26	Asia	Pakistan	Balochistan		Asia	Pakistan	Balochistan	genome	29695	Human	50	Male	?	BA.2	GRA	Department of Virology	Department of Virology	Massab Umair, Aamer Ikram, Muhammad Salman, Muhammad Ammar, Syed Adnan Haider, Afreenish Amir and Zaira Rehman	https://www.gisaid.org/	?	?	2022-09-26	?
hCoV-19/Pakistan/NIH-B96-S19/2022	betacoronavirus	EPI_ISL_15112008	?	2022-03-03	Asia	Pakistan	Balochistan		Asia	Pakistan	Balochistan	genome	29753	Human	27	Female	?	BA.2	GRA	Department of Virology	Department of Virology	Massab Umair, Aamer Ikram, Muhammad Salman, Muhammad Ammar, Syed Adnan Haider, Afreenish Amir and Zaira Rehman	https://www.gisaid.org/	?	?	2022-09-26	?
hCoV-19/Pakistan/NIH-B96-S21/2022	betacoronavirus	EPI_ISL_15112010	?	2022-02-26	Asia	Pakistan	Punjab		Asia	Pakistan	Punjab	genome	29765	Human	30	Female	?	BA.1.1	GRA	Department of Virology	Department of Virology	Massab Umair, Aamer Ikram, Muhammad Salman, Muhammad Ammar, Syed Adnan Haider, Afreenish Amir and Zaira Rehman	https://www.gisaid.org/	?	?	2022-09-26	?
hCoV-19/Pakistan/NIH-B96-S22/2022	betacoronavirus	EPI_ISL_15112011	?	2022-03-01	Asia	Pakistan	Balochistan		Asia	Pakistan	Balochistan	genome	29777	Human	27	Female	?	BA.2	GRA	Department of Virology	Department of Virology	Massab Umair, Aamer Ikram, Muhammad Salman, Muhammad Ammar, Syed Adnan Haider, Afreenish Amir and Zaira Rehman	https://www.gisaid.org/	?	?	2022-09-26	?
hCoV-19/Pakistan/NIH-B97-S1/2022	betacoronavirus	EPI_ISL_15112012	?	2022-02-11	Asia	Pakistan	Khyber Pakhtunkhwa		Asia	Pakistan	Khyber Pakhtunkhwa	genome	29474	Human	31	Male	?	BA.2	GR	Department of Virology	Department of Virology	Massab Umair, Aamer Ikram, Muhammad Salman, Muhammad Ammar, Syed Adnan Haider, Afreenish Amir and Zaira Rehman	https://www.gisaid.org/	?	?	2022-09-26	?
hCoV-19/Pakistan/NIH-B97-S2/2022	betacoronavirus	EPI_ISL_15112013	?	2022-02-09	Asia	Pakistan	Khyber Pakhtunkhwa		Asia	Pakistan	Khyber Pakhtunkhwa	genome	29775	Human	unknown	Female	?	BA.2	GRA	Department of Virology	Department of Virology	Massab Umair, Aamer Ikram, Muhammad Salman, Muhammad Ammar, Syed Adnan Haider, Afreenish Amir and Zaira Rehman	https://www.gisaid.org/	?	?	2022-09-26	?
hCoV-19/Pakistan/NIH-B97-S3/2022	betacoronavirus	EPI_ISL_15112014	?	2022-02-10	Asia	Pakistan	Khyber Pakhtunkhwa		Asia	Pakistan	Khyber Pakhtunkhwa	genome	29757	Human	57	Male	?	BA.2	GRA	Department of Virology	Department of Virology	Massab Umair, Aamer Ikram, Muhammad Salman, Muhammad Ammar, Syed Adnan Haider, Afreenish Amir and Zaira Rehman	https://www.gisaid.org/	?	?	2022-09-26	?
hCoV-19/Pakistan/NIH-B97-S4/2022	betacoronavirus	EPI_ISL_15112015	?	2022-02-09	Asia	Pakistan	Khyber Pakhtunkhwa		Asia	Pakistan	Khyber Pakhtunkhwa	genome	29479	Human	21	Male	?	BA.2	GR	Department of Virology	Department of Virology	Massab Umair, Aamer Ikram, Muhammad Salman, Muhammad Ammar, Syed Adnan Haider, Afreenish Amir and Zaira Rehman	https://www.gisaid.org/	?	?	2022-09-26	?
hCoV-19/Pakistan/NIH-B97-S5/2022	betacoronavirus	EPI_ISL_15112016	?	2022-02-11	Asia	Pakistan	Khyber Pakhtunkhwa		Asia	Pakistan	Khyber Pakhtunkhwa	genome	29475	Human	60	Female	?	B.1.1.529	GRA	Department of Virology	Department of Virology	Massab Umair, Aamer Ikram, Muhammad Salman, Muhammad Ammar, Syed Adnan Haider, Afreenish Amir and Zaira Rehman	https://www.gisaid.org/	?	?	2022-09-26	?
hCoV-19/Pakistan/NIH-B97-S7/2022	betacoronavirus	EPI_ISL_15112018	?	2022-02-24	Asia	Pakistan	Punjab		Asia	Pakistan	Punjab	genome	29789	Human	26	Female	?	BA.2	GRA	Department of Virology	Department of Virology	Massab Umair, Aamer Ikram, Muhammad Salman, Muhammad Ammar, Syed Adnan Haider, Afreenish Amir and Zaira Rehman	https://www.gisaid.org/	?	?	2022-09-26	?
hCoV-19/Pakistan/NIH-B97-S8/2022	betacoronavirus	EPI_ISL_15112019	?	2022-02-24	Asia	Pakistan	Punjab		Asia	Pakistan	Punjab	genome	29783	Human	26	Female	?	BA.2	GRA	Department of Virology	Department of Virology	Massab Umair, Aamer Ikram, Muhammad Salman, Muhammad Ammar, Syed Adnan Haider, Afreenish Amir and Zaira Rehman	https://www.gisaid.org/	?	?	2022-09-26	?
hCoV-19/Pakistan/NIH-B97-S9/2022	betacoronavirus	EPI_ISL_15112020	?	2022-02-12	Asia	Pakistan	Punjab		Asia	Pakistan	Punjab	genome	29478	Human	15	Female	?	BA.2	GRA	Department of Virology	Department of Virology	Massab Umair, Aamer Ikram, Muhammad Salman, Muhammad Ammar, Syed Adnan Haider, Afreenish Amir and Zaira Rehman	https://www.gisaid.org/	?	?	2022-09-26	?
hCoV-19/Pakistan/NIH-B97-S10/2022	betacoronavirus	EPI_ISL_15112021	?	2022-02-24	Asia	Pakistan	Punjab		Asia	Pakistan	Punjab	genome	29469	Human	38	Male	?	BA.2	GRA	Department of Virology	Department of Virology	Massab Umair, Aamer Ikram, Muhammad Salman, Muhammad Ammar, Syed Adnan Haider, Afreenish Amir and Zaira Rehman	https://www.gisaid.org/	?	?	2022-09-26	?
hCoV-19/Pakistan/NIH-B97-S12/2022	betacoronavirus	EPI_ISL_15112022	?	2022-02-11	Asia	Pakistan	Punjab		Asia	Pakistan	Punjab	genome	29490	Human	27	Male	?	BA.2	G	Department of Virology	Department of Virology	Massab Umair, Aamer Ikram, Muhammad Salman, Muhammad Ammar, Syed Adnan Haider, Afreenish Amir and Zaira Rehman	https://www.gisaid.org/	?	?	2022-09-26	?
hCoV-19/Pakistan/NIH-B97-S13/2022	betacoronavirus	EPI_ISL_15112023	?	2022-02-11	Asia	Pakistan	Punjab		Asia	Pakistan	Punjab	genome	29481	Human	48	Male	?	BA.2	GRA	Department of Virology	Department of Virology	Massab Umair, Aamer Ikram, Muhammad Salman, Muhammad Ammar, Syed Adnan Haider, Afreenish Amir and Zaira Rehman	https://www.gisaid.org/	?	?	2022-09-26	?
hCoV-19/Pakistan/NIH-B97-S14/2022	betacoronavirus	EPI_ISL_15112024	?	2022-02-09	Asia	Pakistan	Punjab		Asia	Pakistan	Punjab	genome	29664	Human	41	Female	?	BA.2	GRA	Department of Virology	Department of Virology	Massab Umair, Aamer Ikram, Muhammad Salman, Muhammad Ammar, Syed Adnan Haider, Afreenish Amir and Zaira Rehman	https://www.gisaid.org/	?	?	2022-09-26	?
hCoV-19/Pakistan/NIH-B97-S15/2022	betacoronavirus	EPI_ISL_15112025	?	2022-02-10	Asia	Pakistan	Punjab		Asia	Pakistan	Punjab	genome	29483	Human	38	Male	?	BA.2	GRA	Department of Virology	Department of Virology	Massab Umair, Aamer Ikram, Muhammad Salman, Muhammad Ammar, Syed Adnan Haider, Afreenish Amir and Zaira Rehman	https://www.gisaid.org/	?	?	2022-09-26	?
hCoV-19/Pakistan/NIH-B97-S16/2022	betacoronavirus	EPI_ISL_15112026	?	2022-02-24	Asia	Pakistan	Gilgit Baltistan		Asia	Pakistan	Gilgit Baltistan	genome	29581	Human	25	Female	?	BA.2	GRA	Department of Virology	Department of Virology	Massab Umair, Aamer Ikram, Muhammad Salman, Muhammad Ammar, Syed Adnan Haider, Afreenish Amir and Zaira Rehman	https://www.gisaid.org/	?	?	2022-09-26	?
hCoV-19/Pakistan/NIH-B97-S17/2022	betacoronavirus	EPI_ISL_15112027	?	2022-02-26	Asia	Pakistan	AJ&K		Asia	Pakistan	AJ&K	genome	29781	Human	19	Male	?	BA.2	GRA	Department of Virology	Department of Virology	Massab Umair, Aamer Ikram, Muhammad Salman, Muhammad Ammar, Syed Adnan Haider, Afreenish Amir and Zaira Rehman	https://www.gisaid.org/	?	?	2022-09-26	?
hCoV-19/Pakistan/NIH-B97-S18/2022	betacoronavirus	EPI_ISL_15112028	?	2022-02-26	Asia	Pakistan	AJ&K		Asia	Pakistan	AJ&K	genome	29738	Human	30	Female	?	BA.2	GRA	Department of Virology	Department of Virology	Massab Umair, Aamer Ikram, Muhammad Salman, Muhammad Ammar, Syed Adnan Haider, Afreenish Amir and Zaira Rehman	https://www.gisaid.org/	?	?	2022-09-26	?
hCoV-19/Pakistan/NIH-B97-S19/2022	betacoronavirus	EPI_ISL_15112029	?	2022-02-28	Asia	Pakistan	Khyber Pakhtunkhwa		Asia	Pakistan	Khyber Pakhtunkhwa	genome	29482	Human	unknown	Female	?	BA.2	G	Department of Virology	Department of Virology	Massab Umair, Aamer Ikram, Muhammad Salman, Muhammad Ammar, Syed Adnan Haider, Afreenish Amir and Zaira Rehman	https://www.gisaid.org/	?	?	2022-09-26	?
hCoV-19/Pakistan/NIH-B97-S20/2022	betacoronavirus	EPI_ISL_15112030	?	2022-02-28	Asia	Pakistan	Khyber Pakhtunkhwa		Asia	Pakistan	Khyber Pakhtunkhwa	genome	29482	Human	27	Female	?	BA.2	GRA	Department of Virology	Department of Virology	Massab Umair, Aamer Ikram, Muhammad Salman, Muhammad Ammar, Syed Adnan Haider, Afreenish Amir and Zaira Rehman	https://www.gisaid.org/	?	?	2022-09-26	?
hCoV-19/Pakistan/NIH-B97-S21/2022	betacoronavirus	EPI_ISL_15112031	?	2022-02-28	Asia	Pakistan	Khyber Pakhtunkhwa		Asia	Pakistan	Khyber Pakhtunkhwa	genome	29776	Human	55	Female	?	BA.2	GRA	Department of Virology	Department of Virology	Massab Umair, Aamer Ikram, Muhammad Salman, Muhammad Ammar, Syed Adnan Haider, Afreenish Amir and Zaira Rehman	https://www.gisaid.org/	?	?	2022-09-26	?
hCoV-19/Pakistan/NIH-B97-S22/2022	betacoronavirus	EPI_ISL_15112032	?	2022-02-28	Asia	Pakistan	Khyber Pakhtunkhwa		Asia	Pakistan	Khyber Pakhtunkhwa	genome	29498	Human	60	Female	?	BA.2	GRA	Department of Virology	Department of Virology	Massab Umair, Aamer Ikram, Muhammad Salman, Muhammad Ammar, Syed Adnan Haider, Afreenish Amir and Zaira Rehman	https://www.gisaid.org/	?	?	2022-09-26	?
hCoV-19/Pakistan/NIH-B97-S23/2022	betacoronavirus	EPI_ISL_15112033	?	2022-02-28	Asia	Pakistan	Khyber Pakhtunkhwa		Asia	Pakistan	Khyber Pakhtunkhwa	genome	29482	Human	45	Female	?	BA.2	GRA	Department of Virology	Department of Virology	Massab Umair, Aamer Ikram, Muhammad Salman, Muhammad Ammar, Syed Adnan Haider, Afreenish Amir and Zaira Rehman	https://www.gisaid.org/	?	?	2022-09-26	?
hCoV-19/Pakistan/NIH-B98-S2/2022	betacoronavirus	EPI_ISL_15112034	?	2022-03-02	Asia	Pakistan	AJ&K		Asia	Pakistan	AJ&K	genome	29731	Human	65	Female	?	BA.2	GRA	Department of Virology	Department of Virology	Massab Umair, Aamer Ikram, Muhammad Salman, Muhammad Ammar, Syed Adnan Haider, Afreenish Amir and Zaira Rehman	https://www.gisaid.org/	?	?	2022-09-26	?
hCoV-19/Pakistan/NIH-B98-S3/2022	betacoronavirus	EPI_ISL_15112035	?	2022-03-02	Asia	Pakistan	Balochistan		Asia	Pakistan	Balochistan	genome	29746	Human	43	Female	?	BA.2	GRA	Department of Virology	Department of Virology	Massab Umair, Aamer Ikram, Muhammad Salman, Muhammad Ammar, Syed Adnan Haider, Afreenish Amir and Zaira Rehman	https://www.gisaid.org/	?	?	2022-09-26	?
hCoV-19/Pakistan/NIH-B98-S4/2022	betacoronavirus	EPI_ISL_15112036	?	2022-03-02	Asia	Pakistan	Balochistan		Asia	Pakistan	Balochistan	genome	29479	Human	65	Male	?	BA.2	GRA	Department of Virology	Department of Virology	Massab Umair, Aamer Ikram, Muhammad Salman, Muhammad Ammar, Syed Adnan Haider, Afreenish Amir and Zaira Rehman	https://www.gisaid.org/	?	?	2022-09-26	?
hCoV-19/Pakistan/NIH-B98-S5/2022	betacoronavirus	EPI_ISL_15112037	?	2022-03-02	Asia	Pakistan	Balochistan		Asia	Pakistan	Balochistan	genome	29637	Human	unknown	Male	?	BA.2	GRA	Department of Virology	Department of Virology	Massab Umair, Aamer Ikram, Muhammad Salman, Muhammad Ammar, Syed Adnan Haider, Afreenish Amir and Zaira Rehman	https://www.gisaid.org/	?	?	2022-09-26	?
hCoV-19/Pakistan/NIH-B98-S6/2022	betacoronavirus	EPI_ISL_15112038	?	2022-03-02	Asia	Pakistan	Balochistan		Asia	Pakistan	Balochistan	genome	29472	Human	30	Female	?	BA.2	GR	Department of Virology	Department of Virology	Massab Umair, Aamer Ikram, Muhammad Salman, Muhammad Ammar, Syed Adnan Haider, Afreenish Amir and Zaira Rehman	https://www.gisaid.org/	?	?	2022-09-26	?
hCoV-19/Pakistan/NIH-B98-S7/2022	betacoronavirus	EPI_ISL_15112039	?	2022-03-02	Asia	Pakistan	Balochistan		Asia	Pakistan	Balochistan	genome	29472	Human	unknown	Male	?	BA.2	GRA	Department of Virology	Department of Virology	Massab Umair, Aamer Ikram, Muhammad Salman, Muhammad Ammar, Syed Adnan Haider, Afreenish Amir and Zaira Rehman	https://www.gisaid.org/	?	?	2022-09-26	?
hCoV-19/Pakistan/NIH-B98-S8/2022	betacoronavirus	EPI_ISL_15112040	?	2022-03-02	Asia	Pakistan	Balochistan		Asia	Pakistan	Balochistan	genome	29471	Human	35	Female	?	BA.2	GRA	Department of Virology	Department of Virology	Massab Umair, Aamer Ikram, Muhammad Salman, Muhammad Ammar, Syed Adnan Haider, Afreenish Amir and Zaira Rehman	https://www.gisaid.org/	?	?	2022-09-26	?
hCoV-19/Pakistan/NIH-B98-S9/2022	betacoronavirus	EPI_ISL_15112041	?	2022-03-02	Asia	Pakistan	Balochistan		Asia	Pakistan	Balochistan	genome	29479	Human	24	Male	?	BA.2	GRA	Department of Virology	Department of Virology	Massab Umair, Aamer Ikram, Muhammad Salman, Muhammad Ammar, Syed Adnan Haider, Afreenish Amir and Zaira Rehman	https://www.gisaid.org/	?	?	2022-09-26	?
hCoV-19/Pakistan/NIH-B98-S11/2022	betacoronavirus	EPI_ISL_15112043	?	2022-03-02	Asia	Pakistan	Balochistan		Asia	Pakistan	Balochistan	genome	29504	Human	23	Male	?	BA.2	GR	Department of Virology	Department of Virology	Massab Umair, Aamer Ikram, Muhammad Salman, Muhammad Ammar, Syed Adnan Haider, Afreenish Amir and Zaira Rehman	https://www.gisaid.org/	?	?	2022-09-26	?
hCoV-19/Pakistan/NIH-B98-S12/2022	betacoronavirus	EPI_ISL_15112044	?	2022-03-02	Asia	Pakistan	Balochistan		Asia	Pakistan	Balochistan	genome	29472	Human	24	Female	?	BA.2	GR	Department of Virology	Department of Virology	Massab Umair, Aamer Ikram, Muhammad Salman, Muhammad Ammar, Syed Adnan Haider, Afreenish Amir and Zaira Rehman	https://www.gisaid.org/	?	?	2022-09-26	?
hCoV-19/Pakistan/NIH-B98-S13/2022	betacoronavirus	EPI_ISL_15112045	?	2022-03-02	Asia	Pakistan	Khyber Pakhtunkhwa		Asia	Pakistan	Khyber Pakhtunkhwa	genome	29463	Human	40	Female	?	BA.2	GRA	Department of Virology	Department of Virology	Massab Umair, Aamer Ikram, Muhammad Salman, Muhammad Ammar, Syed Adnan Haider, Afreenish Amir and Zaira Rehman	https://www.gisaid.org/	?	?	2022-09-26	?
hCoV-19/Pakistan/NIH-B98-S14/2022	betacoronavirus	EPI_ISL_15112046	?	2022-03-03	Asia	Pakistan	Khyber Pakhtunkhwa		Asia	Pakistan	Khyber Pakhtunkhwa	genome	29705	Human	unknown	Female	?	BA.2	GRA	Department of Virology	Department of Virology	Massab Umair, Aamer Ikram, Muhammad Salman, Muhammad Ammar, Syed Adnan Haider, Afreenish Amir and Zaira Rehman	https://www.gisaid.org/	?	?	2022-09-26	?
hCoV-19/Pakistan/NIH-B98-S15/2022	betacoronavirus	EPI_ISL_15112047	?	2022-03-04	Asia	Pakistan	Khyber Pakhtunkhwa		Asia	Pakistan	Khyber Pakhtunkhwa	genome	29789	Human	75	Male	?	BA.2	GR	Department of Virology	Department of Virology	Massab Umair, Aamer Ikram, Muhammad Salman, Muhammad Ammar, Syed Adnan Haider, Afreenish Amir and Zaira Rehman	https://www.gisaid.org/	?	?	2022-09-26	?
hCoV-19/Pakistan/NIH-B98-S16/2022	betacoronavirus	EPI_ISL_15112048	?	2022-03-04	Asia	Pakistan	Khyber Pakhtunkhwa		Asia	Pakistan	Khyber Pakhtunkhwa	genome	29467	Human	26	Male	?	BA.2	GRA	Department of Virology	Department of Virology	Massab Umair, Aamer Ikram, Muhammad Salman, Muhammad Ammar, Syed Adnan Haider, Afreenish Amir and Zaira Rehman	https://www.gisaid.org/	?	?	2022-09-26	?
hCoV-19/Pakistan/NIH-B98-S20/2022	betacoronavirus	EPI_ISL_15112052	?	2022-03-07	Asia	Pakistan	Khyber Pakhtunkhwa		Asia	Pakistan	Khyber Pakhtunkhwa	genome	29847	Human	50	Male	?	BA.2	GRA	Department of Virology	Department of Virology	Massab Umair, Aamer Ikram, Muhammad Salman, Muhammad Ammar, Syed Adnan Haider, Afreenish Amir and Zaira Rehman	https://www.gisaid.org/	?	?	2022-09-26	?
hCoV-19/Pakistan/NIH-B93-S7/2022	betacoronavirus	EPI_ISL_15114367	?	2022-01-04	Asia	Pakistan	Punjab		Asia	Pakistan	Punjab	genome	29808	Human	26	Male	?	BA.2	GRA	Department of Virology	Department of Virology	Massab Umair, Aamer Ikram, Muhammad Salman, Muhammad Ammar, Syed Adnan Haider, Afreenish Amir and Zaira Rehman	https://www.gisaid.org/	?	?	2022-09-26	?
hCoV-19/Pakistan/NIH-B95-S3/2022	betacoronavirus	EPI_ISL_15114369	?	2022-01-25	Asia	Pakistan	Khyber Pakhtunkhwa		Asia	Pakistan	Khyber Pakhtunkhwa	genome	29792	Human	20	Female	?	BA.2	GRA	Department of Virology	Department of Virology	Massab Umair, Aamer Ikram, Muhammad Salman, Muhammad Ammar, Syed Adnan Haider, Afreenish Amir and Zaira Rehman	https://www.gisaid.org/	?	?	2022-09-26	?
hCoV-19/Pakistan/NIH-B96-S16/2022	betacoronavirus	EPI_ISL_15114370	?	2022-02-11	Asia	Pakistan	Balochistan		Asia	Pakistan	Balochistan	genome	29454	Human	10	Female	?	BA.2	GRA	Department of Virology	Department of Virology	Massab Umair, Aamer Ikram, Muhammad Salman, Muhammad Ammar, Syed Adnan Haider, Afreenish Amir and Zaira Rehman	https://www.gisaid.org/	?	?	2022-09-26	?
hCoV-19/Pakistan/NIH-B97-S11/2022	betacoronavirus	EPI_ISL_15114372	?	2022-02-24	Asia	Pakistan	Punjab		Asia	Pakistan	Punjab	genome	29779	Human	40	Male	?	BA.2	GRA	Department of Virology	Department of Virology	Massab Umair, Aamer Ikram, Muhammad Salman, Muhammad Ammar, Syed Adnan Haider, Afreenish Amir and Zaira Rehman	https://www.gisaid.org/	?	?	2022-09-26	?
hCoV-19/Pakistan/NIH-B98-S1/2022	betacoronavirus	EPI_ISL_15114373	?	2022-03-01	Asia	Pakistan	AJ&K		Asia	Pakistan	AJ&K	genome	29480	Human	18	Male	?	BA.2	GRA	Department of Virology	Department of Virology	Massab Umair, Aamer Ikram, Muhammad Salman, Muhammad Ammar, Syed Adnan Haider, Afreenish Amir and Zaira Rehman	https://www.gisaid.org/	?	?	2022-09-26	?
hCoV-19/Pakistan/KMU_PHRL_ACGT_32/2022	betacoronavirus	EPI_ISL_15894957	?	2022-01-05	Asia	Pakistan	Khyber Pakhtunkhwa	Peshawar	Asia	Pakistan	Khyber Pakhtunkhwa	genome	724	Human	45	Female	?	Unassigned	GRA	Public Health Reference Lab, Khyber Medical University (PHRL-KP).	Public Health Reference Lab, Khyber Medical University (PHRL-KP).	Muhammad Waseem Shah, Muhammad Zakria, Shahzad Ahmad, Tariq Rahim, Ishaq Khan, Yasar Yousafzai, Sami Siraj, Asif Ali, Hafsah Muhammad.	https://www.gisaid.org/	?	?	2022-11-24	?
hCoV-19/Pakistan/KMU_PHRL_ACGT_37/2022	betacoronavirus	EPI_ISL_15894958	?	2022-01-05	Asia	Pakistan	Khyber Pakhtunkhwa	Peshawar	Asia	Pakistan	Khyber Pakhtunkhwa	genome	807	Human	51	Female	?	Unassigned	GRA	Public Health Reference Lab, Khyber Medical University (PHRL-KP).	Public Health Reference Lab, Khyber Medical University (PHRL-KP).	Muhammad Waseem Shah, Muhammad Zakria, Shahzad Ahmad, Tariq Rahim, Ishaq Khan, Yasar Yousafzai, Sami Siraj, Asif Ali, Hafsah Muhammad	https://www.gisaid.org/	?	?	2022-11-24	?
hCoV-19/Pakistan/KMU_PHRL_ACGT_38/2022	betacoronavirus	EPI_ISL_15894959	?	2022-01-05	Asia	Pakistan	Khyber Pakhtunkhwa	Peshawar	Asia	Pakistan	Khyber Pakhtunkhwa	genome	645	Human	55	Male	?	Unassigned	GRA	Public Health Reference Lab, Khyber Medical University (PHRL-KP).	Public Health Reference Lab, Khyber Medical University (PHRL-KP).	Muhammad Waseem Shah, Muhammad Zakria, Shahzad Ahmad, Tariq Rahim, Ishaq Khan, Yasar Yousafzai, Sami Siraj, Asif Ali, Hafsah Muhammad	https://www.gisaid.org/	?	?	2022-11-24	?
hCoV-19/Pakistan/KMU_PHRL_S1-202/2022	betacoronavirus	EPI_ISL_16333280	?	2022-02-17	Asia	Pakistan	Khyber Pakhtunkhwa	Peshawar	Asia	Pakistan	Khyber Pakhtunkhwa	genome	29797	Human	58	Male	?	BA.1.1	GRA	Public Health Reference Lab, Khyber Medical University (PHRL-KP)	Public Health Reference Lab, Khyber Medical University (PHRL-KP)	Muhammad Zakria, Muhammad Waseem Shah, Tariq Rahim, Ishaq Khan, Yasar Yousafzai, Sami Siraj, Asif Ali, Hafsah Muhammad, Nasir Ahmad, Massab Umair, Muhammad Ammar Khan, Adnan Haider	https://www.gisaid.org/	?	?	2022-12-30	?
hCoV-19/Pakistan/KMU_PHRL_S2-203/2022	betacoronavirus	EPI_ISL_16333281	?	2022-02-17	Asia	Pakistan	Khyber Pakhtunkhwa	Peshawar	Asia	Pakistan	Khyber Pakhtunkhwa	genome	29853	Human	50	Female	?	BA.1.1	GRA	Public Health Reference Lab, Khyber Medical University (PHRL-KP)	Public Health Reference Lab, Khyber Medical University (PHRL-KP)	Muhammad Waseem Shah, Muhammad Zakria, Tariq Rahim, Ishaq Khan, Yasar Yousafzai, Sami Siraj, Asif Ali, Hafsah Muhammad, Nasir Ahmad, Massab Umair, Muhammad Ammar Khan, Adnan Haider	https://www.gisaid.org/	?	?	2022-12-30	?
hCoV-19/Pakistan/KMU_PHRL_S3-204/2022	betacoronavirus	EPI_ISL_16333356	?	2022-02-17	Asia	Pakistan	Khyber Pakhtunkhwa	Peshawar	Asia	Pakistan	Khyber Pakhtunkhwa	genome	29843	Human	25	Female	?	BA.2	GRA	Public Health Reference Lab, Khyber Medical University (PHRL-KP)	Public Health Reference Lab, Khyber Medical University (PHRL-KP)	Muhammad Zakria, Muhammad Waseem Shah, Tariq Rahim, Ishaq Khan, Yasar Yousafzai, Sami Siraj, Asif Ali, Hafsah Muhammad, Nasir Ahmad, Massab Umair, Muhammad Ammar Khan, Adnan Haider	https://www.gisaid.org/	?	?	2022-12-30	?
hCoV-19/Pakistan/KMU_PHRL_S5-219/2022	betacoronavirus	EPI_ISL_16333442	?	2022-02-19	Asia	Pakistan	Khyber Pakhtunkhwa	Peshawar	Asia	Pakistan	Khyber Pakhtunkhwa	genome	29816	Human	13	Male	?	BA.2	GRA	Public Health Reference Lab, Khyber Medical University (PHRL-KP)	Public Health Reference Lab, Khyber Medical University (PHRL-KP)	Muhammad Waseem Shah, Muhammad Zakria, Tariq Rahim, Ishaq Khan, Yasar Yousafzai, Sami Siraj, Asif Ali, Hafsah Muhammad, Nasir Ahmad, Massab Umair, Muhammad Ammar Khan, Adnan Haider	https://www.gisaid.org/	?	?	2022-12-30	?
hCoV-19/Pakistan/KMU_PHRL_S6-222/2022	betacoronavirus	EPI_ISL_16333443	?	2022-02-14	Asia	Pakistan	Khyber Pakhtunkhwa	Peshawar	Asia	Pakistan	Khyber Pakhtunkhwa	genome	29848	Human	13	Male	?	BA.2	GRA	Public Health Reference Lab, Khyber Medical University (PHRL-KP)	Public Health Reference Lab, Khyber Medical University (PHRL-KP)	Muhammad Zakria, Muhammad Waseem Shah, Tariq Rahim, Ishaq Khan, Yasar Yousafzai, Sami Siraj, Asif Ali, Hafsah Muhammad, Nasir Ahmad, Massab Umair, Muhammad Ammar Khan, Adnan Haider	https://www.gisaid.org/	?	?	2022-12-30	?
hCoV-19/Pakistan/KMU_PHRL_S7-223/2022	betacoronavirus	EPI_ISL_16333944	?	2022-02-07	Asia	Pakistan	Khyber Pakhtunkhwa	Peshawar	Asia	Pakistan	Khyber Pakhtunkhwa	genome	29834	Human	15	Male	?	BA.2	GRA	Public Health Reference Lab, Khyber Medical University (PHRL-KP)	Public Health Reference Lab, Khyber Medical University (PHRL-KP)	Muhammad Waseem Shah, Muhammad Zakria, Tariq Rahim, Ishaq Khan, Yasar Yousafzai, Sami Siraj, Asif Ali, Hafsah Muhammad, Nasir Ahmad, Massab Umair, Muhammad Ammar Khan, Adnan Haider	https://www.gisaid.org/	?	?	2022-12-30	?
hCoV-19/Pakistan/KMU_PHRL_S8-224/2022	betacoronavirus	EPI_ISL_16333969	?	2022-02-07	Asia	Pakistan	Khyber Pakhtunkhwa	Peshawar	Asia	Pakistan	Khyber Pakhtunkhwa	genome	29860	Human	30	Female	?	BA.1.1	GRA	Public Health Reference Lab, Khyber Medical University (PHRL-KP)	Public Health Reference Lab, Khyber Medical University (PHRL-KP)	Muhammad Zakria, Muhammad Waseem Shah, Tariq Rahim, Ishaq Khan, Yasar Yousafzai, Sami Siraj, Asif Ali, Hafsah Muhammad, Nasir Ahmad, Massab Umair, Muhammad Ammar Khan, Adnan Haider	https://www.gisaid.org/	?	?	2022-12-30	?
hCoV-19/Pakistan/KMU_PHRL_S9-227/2022	betacoronavirus	EPI_ISL_16333970	?	2022-02-07	Asia	Pakistan	Khyber Pakhtunkhwa	Peshawar	Asia	Pakistan	Khyber Pakhtunkhwa	genome	29845	Human	24	Male	?	BA.2	GRA	Public Health Reference Lab, Khyber Medical University (PHRL-KP)	Public Health Reference Lab, Khyber Medical University (PHRL-KP)	Muhammad Waseem Shah, Muhammad Zakria, Tariq Rahim, Ishaq Khan, Yasar Yousafzai, Sami Siraj, Asif Ali, Hafsah Muhammad, Nasir Ahmad, Massab Umair, Muhammad Ammar Khan, Adnan Haider	https://www.gisaid.org/	?	?	2022-12-30	?
hCoV-19/Pakistan/KMU_PHRL_S10-230/2022	betacoronavirus	EPI_ISL_16333987	?	2022-02-28	Asia	Pakistan	Khyber Pakhtunkhwa	Peshawar	Asia	Pakistan	Khyber Pakhtunkhwa	genome	29788	Human	27	Male	?	BA.2	GRA	Public Health Reference Lab, Khyber Medical University (PHRL-KP)	Public Health Reference Lab, Khyber Medical University (PHRL-KP)	Muhammad Zakria, Muhammad Waseem Shah, Tariq Rahim, Ishaq Khan, Yasar Yousafzai, Sami Siraj, Asif Ali, Hafsah Muhammad, Nasir Ahmad, Massab Umair, Muhammad Ammar Khan, Adnan Haider	https://www.gisaid.org/	?	?	2022-12-30	?
hCoV-19/Pakistan/KMU_PHRL_S11-240/2022	betacoronavirus	EPI_ISL_16334488	?	2022-03-03	Asia	Pakistan	Khyber Pakhtunkhwa	Peshawar	Asia	Pakistan	Khyber Pakhtunkhwa	genome	29815	Human	14	Male	?	BA.2	GRA	Public Health Reference Lab, Khyber Medical University (PHRL-KP)	Public Health Reference Lab, Khyber Medical University (PHRL-KP)	Muhammad Zakria, Muhammad Waseem Shah, Tariq Rahim, Ishaq Khan, Yasar Yousafzai, Sami Siraj, Asif Ali, Hafsah Muhammad, Nasir Ahmad, Massab Umair, Muhammad Ammar Khan, Adnan Haider	https://www.gisaid.org/	?	?	2022-12-30	?
hCoV-19/Pakistan/KMU_PHRL_S12-241/2022	betacoronavirus	EPI_ISL_16334492	?	2022-03-03	Asia	Pakistan	Khyber Pakhtunkhwa	Peshawar	Asia	Pakistan	Khyber Pakhtunkhwa	genome	29817	Human	52	Female	?	BA.2	GRA	Public Health Reference Lab, Khyber Medical University (PHRL-KP)	Public Health Reference Lab, Khyber Medical University (PHRL-KP)	Muhammad Zakria, Muhammad Waseem Shah, Tariq Rahim, Ishaq Khan, Yasar Yousafzai, Sami Siraj, Asif Ali, Hafsah Muhammad, Nasir Ahmad, Massab Umair, Muhammad Ammar Khan, Adnan Haider	https://www.gisaid.org/	?	?	2022-12-30	?
hCoV-19/Pakistan/KMU_PHRL_S13-243/2022	betacoronavirus	EPI_ISL_16350579	?	2022-03-02	Asia	Pakistan	Khyber Pakhtunkhwa	Peshawar	Asia	Pakistan	Khyber Pakhtunkhwa	genome	29771	Human	24	Male	?	BA.2	GRA	Public Health Reference Lab, Khyber Medical University (PHRL-KP)	Public Health Reference Lab, Khyber Medical University (PHRL-KP)	Muhammad Waseem Shah, Muhammad Zakria, Tariq Rahim, Muhammad Iqbal Qureshi, Ishaq Khan, Yasar Yousafzai, Sami Siraj, Asif Ali, Hafsah Muhammad, Nasir Ahmad, Massab Umair, Muhammad Ammar Khan, Adnan Haider, Zia ul Haq	https://www.gisaid.org/	?	?	2023-01-02	?
hCoV-19/Pakistan/KMU_PHRL_S14-245/2022	betacoronavirus	EPI_ISL_16350580	?	2022-03-03	Asia	Pakistan	Khyber Pakhtunkhwa	Peshawar	Asia	Pakistan	Khyber Pakhtunkhwa	genome	29789	Human	70	Male	?	BA.2	GRA	Public Health Reference Lab, Khyber Medical University (PHRL-KP)	Public Health Reference Lab, Khyber Medical University (PHRL-KP)	Muhammad Waseem Shah, Muhammad Zakria, Tariq Rahim, Muhammad Iqbal Qureshi, Ishaq Khan, Yasar Yousafzai, Sami Siraj, Asif Ali, Hafsah Muhammad, Nasir Ahmad, Massab Umair, Muhammad Ammar Khan, Adnan Haider, Zia ul Haq	https://www.gisaid.org/	?	?	2023-01-02	?
hCoV-19/Pakistan/KMU_PHRL_S15-247/2022	betacoronavirus	EPI_ISL_16350581	?	2022-03-03	Asia	Pakistan	Khyber Pakhtunkhwa	Peshawar	Asia	Pakistan	Khyber Pakhtunkhwa	genome	29776	Human	38	Female	?	BA.2	GRA	Public Health Reference Lab, Khyber Medical University (PHRL-KP)	Public Health Reference Lab, Khyber Medical University (PHRL-KP)	Muhammad Waseem Shah, Muhammad Zakria, Tariq Rahim, Muhammad Iqbal Qureshi, Ishaq Khan, Yasar Yousafzai, Sami Siraj, Asif Ali, Hafsah Muhammad, Nasir Ahmad, Massab Umair, Muhammad Ammar Khan, Adnan Haider, Zia ul Haq	https://www.gisaid.org/	?	?	2023-01-02	?
hCoV-19/Pakistan/KMU_PHRL_S16-248/2022	betacoronavirus	EPI_ISL_16350582	?	2022-03-02	Asia	Pakistan	Khyber Pakhtunkhwa	Peshawar	Asia	Pakistan	Khyber Pakhtunkhwa	genome	29819	Human	unknown	Female	?	BA.2	GRA	Public Health Reference Lab, Khyber Medical University (PHRL-KP)	Public Health Reference Lab, Khyber Medical University (PHRL-KP)	Muhammad Waseem Shah, Muhammad Zakria, Tariq Rahim, Muhammad Iqbal Qureshi, Ishaq Khan, Yasar Yousafzai, Sami Siraj, Asif Ali, Hafsah Muhammad, Nasir Ahmad, Massab Umair, Muhammad Ammar Khan, Adnan Haider, Zia ul Haq	https://www.gisaid.org/	?	?	2023-01-02	?
hCoV-19/Pakistan/KMU_PHRL_S17-251/2022	betacoronavirus	EPI_ISL_16350583	?	2022-03-02	Asia	Pakistan	Khyber Pakhtunkhwa	Peshawar	Asia	Pakistan	Khyber Pakhtunkhwa	genome	29843	Human	10	Male	?	BA.2	GRA	Public Health Reference Lab, Khyber Medical University (PHRL-KP)	Public Health Reference Lab, Khyber Medical University (PHRL-KP)	Muhammad Waseem Shah, Muhammad Zakria, Tariq Rahim, Muhammad Iqbal Qureshi, Ishaq Khan, Yasar Yousafzai, Sami Siraj, Asif Ali, Hafsah Muhammad, Nasir Ahmad, Massab Umair, Muhammad Ammar Khan, Adnan Haider, Zia ul Haq	https://www.gisaid.org/	?	?	2023-01-02	?
hCoV-19/Pakistan/KMU_PHRL_S19-253/2022	betacoronavirus	EPI_ISL_16350584	?	2022-03-02	Asia	Pakistan	Khyber Pakhtunkhwa	Peshawar	Asia	Pakistan	Khyber Pakhtunkhwa	genome	29808	Human	24	Male	?	BA.2	GRA	Public Health Reference Lab, Khyber Medical University (PHRL-KP)	Public Health Reference Lab, Khyber Medical University (PHRL-KP)	Muhammad Zakria, Muhammad Waseem Shah, Tariq Rahim, Muhammad Iqbal Qureshi, Ishaq Khan, Yasar Yousafzai, Sami Siraj, Asif Ali, Hafsah Muhammad, Nasir Ahmad, Massab Umair, Muhammad Ammar Khan, Adnan Haider, Zia ul Haq	https://www.gisaid.org/	?	?	2023-01-02	?
hCoV-19/Pakistan/KMU_PHRL_S20-254/2022	betacoronavirus	EPI_ISL_16350586	?	2022-03-15	Asia	Pakistan	Khyber Pakhtunkhwa	Peshawar	Asia	Pakistan	Khyber Pakhtunkhwa	genome	29759	Human	50	Female	?	BA.2	GRA	Public Health Reference Lab, Khyber Medical University (PHRL-KP)	Public Health Reference Lab, Khyber Medical University (PHRL-KP)	Muhammad Zakria, Muhammad Waseem Shah, Tariq Rahim, Muhammad Iqbal Qureshi, Ishaq Khan, Yasar Yousafzai, Sami Siraj, Asif Ali, Hafsah Muhammad, Nasir Ahmad, Massab Umair, Muhammad Ammar Khan, Adnan Haider, Zia ul Haq	https://www.gisaid.org/	?	?	2023-01-02	?
hCoV-19/Pakistan/KMU_PHRL_S21-278/2022	betacoronavirus	EPI_ISL_16350587	?	2022-03-05	Asia	Pakistan	Khyber Pakhtunkhwa	Peshawar	Asia	Pakistan	Khyber Pakhtunkhwa	genome	29755	Human	40	Female	?	BA.2	GRA	Public Health Reference Lab, Khyber Medical University (PHRL-KP)	Public Health Reference Lab, Khyber Medical University (PHRL-KP)	Muhammad Zakria, Zia ul Haq Yasar Yousafzai, Asif Ali, Hafsah Muhammad, Muhammad Waseem Shah	https://www.gisaid.org/	?	?	2023-01-02	?
hCoV-19/Pakistan/KMU_PHRL_S22-279/2022	betacoronavirus	EPI_ISL_16350588	?	2022-03-04	Asia	Pakistan	Khyber Pakhtunkhwa	Peshawar	Asia	Pakistan	Khyber Pakhtunkhwa	genome	29846	Human	40	Male	?	BA.2	GRA	Public Health Reference Lab, Khyber Medical University (PHRL-KP)	Public Health Reference Lab, Khyber Medical University (PHRL-KP)	Muhammad Zakria, Zia ul Haq Yasar Yousafzai, Asif Ali, Hafsah Muhammad, Muhammad Waseem Shah, Ishaq Khan	https://www.gisaid.org/	?	?	2023-01-02	?
hCoV-19/Pakistan/KMU_PHRL_S23-284/2022	betacoronavirus	EPI_ISL_16350589	?	2022-02-25	Asia	Pakistan	Khyber Pakhtunkhwa	Peshawar	Asia	Pakistan	Khyber Pakhtunkhwa	genome	29846	Human	65	Male	?	BA.2	GRA	Public Health Reference Lab, Khyber Medical University (PHRL-KP)	Public Health Reference Lab, Khyber Medical University (PHRL-KP)	Muhammad Zakria, Zia ul Haq Yasar Yousafzai, Asif Ali, Hafsah Muhammad, Muhammad Waseem Shah, Ishaq Khan	https://www.gisaid.org/	?	?	2023-01-02	?
hCoV-19/Pakistan/KMU_PHRL_S24-285/2022	betacoronavirus	EPI_ISL_16350590	?	2022-02-13	Asia	Pakistan	Khyber Pakhtunkhwa	Peshawar	Asia	Pakistan	Khyber Pakhtunkhwa	genome	29861	Human	40	Male	?	BA.1.1	GRA	Public Health Reference Lab, Khyber Medical University (PHRL-KP)	Public Health Reference Lab, Khyber Medical University (PHRL-KP)	Muhammad Zakria, Zia ul Haq Yasar Yousafzai, Asif Ali, Hafsah Muhammad, Muhammad Waseem Shah, Ishaq Khan	https://www.gisaid.org/	?	?	2023-01-02	?
hCoV-19/Pakistan/KMU_PHRL_S26-291/2022	betacoronavirus	EPI_ISL_16350591	?	2022-03-15	Asia	Pakistan	Khyber Pakhtunkhwa	Peshawar	Asia	Pakistan	Khyber Pakhtunkhwa	genome	29759	Human	60	Male	?	BA.2	GRA	Public Health Reference Lab, Khyber Medical University (PHRL-KP)	Public Health Reference Lab, Khyber Medical University (PHRL-KP)	Muhammad Zakria, Zia ul Haq Yasar Yousafzai, Asif Ali, Hafsah Muhammad, Muhammad Waseem Shah, Ishaq Khan	https://www.gisaid.org/	?	?	2023-01-02	?
hCoV-19/Pakistan/KMU_PHRL_S27-295/2022	betacoronavirus	EPI_ISL_16350592	?	2022-03-11	Asia	Pakistan	Khyber Pakhtunkhwa	Peshawar	Asia	Pakistan	Khyber Pakhtunkhwa	genome	29782	Human	11	Male	?	BA.2	GRA	Public Health Reference Lab, Khyber Medical University (PHRL-KP)	Public Health Reference Lab, Khyber Medical University (PHRL-KP)	Muhammad Zakria, Zia ul Haq Yasar Yousafzai, Asif Ali, Hafsah Muhammad, Muhammad Waseem Shah, Ishaq Khan	https://www.gisaid.org/	?	?	2023-01-02	?
hCoV-19/Pakistan/KMU_PHRL_S28-297/2022	betacoronavirus	EPI_ISL_16350700	?	2022-03-11	Asia	Pakistan	Khyber Pakhtunkhwa	Peshawar	Asia	Pakistan	Khyber Pakhtunkhwa	genome	29839	Human	11	Male	?	BA.2	GRA	Public Health Reference Lab, Khyber Medical University (PHRL-KP)	Public Health Reference Lab, Khyber Medical University (PHRL-KP)	Muhammad Waseem Shah, Muhammad Zakria, Tariq Rahim, Muhammad Iqbal Qureshi, Ishaq Khan, Yasar Yousafzai, Sami Siraj, Asif Ali, Hafsah Muhammad, Nasir Ahmad	https://www.gisaid.org/	?	?	2023-01-02	?
hCoV-19/Pakistan/KMU_PHRL_S29-298/2022	betacoronavirus	EPI_ISL_16350701	?	2022-03-10	Asia	Pakistan	Khyber Pakhtunkhwa	Peshawar	Asia	Pakistan	Khyber Pakhtunkhwa	genome	29783	Human	11	Male	?	BA.2	GRA	Public Health Reference Lab, Khyber Medical University (PHRL-KP)	Public Health Reference Lab, Khyber Medical University (PHRL-KP)	Muhammad Zakria, Muhammad Waseem Shah, Tariq Rahim, Muhammad Iqbal Qureshi, Ishaq Khan, Yasar Yousafzai, Sami Siraj, Asif Ali, Hafsah Muhammad, Nasir Ahmad	https://www.gisaid.org/	?	?	2023-01-02	?
hCoV-19/Pakistan/KMU_PHRL_S31-315/2022	betacoronavirus	EPI_ISL_16350705	?	2022-03-17	Asia	Pakistan	Khyber Pakhtunkhwa	Peshawar	Asia	Pakistan	Khyber Pakhtunkhwa	genome	29817	Human	14	Female	?	BA.2	GRA	Public Health Reference Lab, Khyber Medical University (PHRL-KP)	Public Health Reference Lab, Khyber Medical University (PHRL-KP)	Muhammad Waseem Shah, Muhammad Zakria, Tariq Rahim, Muhammad Iqbal Qureshi, Ishaq Khan, Yasar Yousafzai, Sami Siraj, Asif Ali, Hafsah Muhammad, Nasir Ahmad	https://www.gisaid.org/	?	?	2023-01-02	?
[truncated: 131 more rows]
